# Supplementary material for: A mechanistic pan-cancer pathway model informed by multi-omics data interprets stochastic cell fate responses to drugs and mitogens
Source: PLoS Comput Biol. 2018 Mar 26;14(3):e1005985. doi: 10.1371/journal.pcbi.1005985 (PMC5886578; doi:10.1371/journal.pcbi.1005985)
Supplement: S1 Table — Expression levels, transcription rates, translation rates, mRNA and protein half-lives, and data sources for each gene in the model. (XLSX) [file pcbi.1005985.s009.xlsx]

## Sheet: Sheet1
S1 Table. Gene Expression Parameters
Gene ID	Gene Name	Gene Copies (mpc)	mRNA Copies (mpc)	Protein Copies (mpc)	mRNA Half-Life (hours)	Protein Half-Life (hours)	Translation Rate (s-1)	mRNA Half-Life Source	Protein Half-Life Source	Translation Rate Source	Gene(s) used from Schwanhausser et al., 2011	U87 mRNA Copies (mpc)
EGF	EGF	2	0	0	NA	NA	NA	NA	NA	NA	NA	0
NRG1	Heregulin	2	0	0	NA	NA	NA	NA	NA	NA	NA	0
EGFR	EGFR	2	8	192490	8.32	12.71	0.364498	Schwanhausser et al., 2011	Schwanhausser et al., 2011	data	EGFR	4
ERBB2	ErbB2	2	4	14057	10.59	18.52	0.0365355	Schwanhausser et al., 2011	Schwanhausser et al., 2011	data	ERBB2	1
ERBB3	ErbB3	2	17	5798	9.455	15.615	0.00420543	Schwanhausser et al., 2011	Schwanhausser et al., 2011	data	Average: EGFR; ERBB2	1
ERBB4	ErbB4	2	0	60	9.455	15.615	0.0123833	Schwanhausser et al., 2011	Schwanhausser et al., 2011	Schwanhausser et al., 2011	Same as ErbB3	0
EGFRvIII	EGFRvIII	2	0	0	8.32	12.71	0.0233056	Assumed to be same as EGFR	Assumed to be same as EGFR	Assumed to be same as EGFR	NA	0
MET	Met	2	18	27574	10.36	29.41	0.0100289	Schwanhausser et al., 2011	Schwanhausser et al., 2011	data	MET	14
HGF	HGF	2	0	0	NA	NA	NA	NA	NA	NA	NA	0
PDGFRA	PDGFR	2	1	0	3.7	3	0.0233056	Tani et al., 2012	Keating & Williams, 1987	Schwanhausser et al., 2011	MET	2
PDGFRB	PDGFR	3	1	0	3.7	3	0.0233056	Tani et al., 2012	Keating & Williams, 1987	Schwanhausser et al., 2011	MET	3
PDGFB	PDGF	2	0	0	NA	NA	NA	NA	NA	NA	NA	0
SPRY2	Sprouty	2	2	0	0.67	2	0.00275278	Tani et al., 2012	Ding et al., 2007	Schwanhausser et al., 2011	CBL	7
CBL	Cbl	2	3	16757	4.54	29.59	0.0363457	Schwanhausser et al., 2011	Schwanhausser et al., 2011	data	CBL	3
GRB2	Grb2	2	5	194170	8.45	17.22	0.434212	Schwanhausser et al., 2011	Schwanhausser et al., 2011	data	GRB2	19
PLCG1	PLC-γ	2	1	3411	10.46	30.97	0.0212062	Schwanhausser et al., 2011	Schwanhausser et al., 2011	data	PLCG1	3
PLCG2	PLC-γ	2	1	3590	10.46	30.97	0.0223191	Schwanhausser et al., 2011	Schwanhausser et al., 2011	data	PLCG1	0
PIK3CA	PI3KC	2	2	4270	3.16	40.03	0.0102692	Tani et al., 2012	Schwanhausser et al., 2011	data	PIK3CB	2
PIK3CB	PI3KC	2	2	3234	3.28	40.03	0.00777763	Tani et al., 2012	Schwanhausser et al., 2011	data	PIK3CB	4
PIK3CG	PI3KC	2	0	0	3	40.03	0.00178889	Tani et al., 2012	Schwanhausser et al., 2011	Schwanhausser et al., 2011	PIK3CB	0
PIK3CD	PI3KC	2	0	0	4.47	40.03	0.00178889	Tani et al., 2012	Schwanhausser et al., 2011	Schwanhausser et al., 2011	PIK3CB	2
PIK3R1	PI3KR	2	2	28621	2.56	41.08	0.0670729	Tani et al., 2012	Schwanhausser et al., 2011	data	PIK3R1	4
PIK3R2	PI3KR	2	1	799	10.25	41.08	0.00374489	Tani et al., 2012	Schwanhausser et al., 2011	data	PIK3R1	9
PIK3R3	PI3KR	2	9	65	2.47	41.08	3.38504e-05	Tani et al., 2012	Schwanhausser et al., 2011	data	PIK3R1	8
PIK3R4	PI3KR	2	1	6283	5.08	64.41	0.0187818	Tani et al., 2012	Schwanhausser et al., 2011	data	PIK3R4	3
PIK3C2A	PI3K2	2	5	5449	7.46	21.41	0.00980061	Schwanhausser et al., 2011	Schwanhausser et al., 2011	data	PIK3C2A	15
RASGRP1	GRP	2	0	0	2.6	28.4133	0.20735	Tani et al., 2012	Schwanhausser et al., 2011	Schwanhausser et al., 2011	Average: NRAS; KRAS; HRAS	1
RASGRP3	GRP	2	1	0	2.6	28.4133	0.20735	Tani et al., 2012	Schwanhausser et al., 2011	Schwanhausser et al., 2011	Average: NRAS; KRAS; HRAS	1
NRAS	Ras	2	14	59137	9.86	32.34	0.0251486	Schwanhausser et al., 2011	Schwanhausser et al., 2011	data	NRAS	59
KRAS	Ras	2	8	135687	6.14	22.55	0.144819	Schwanhausser et al., 2011	Schwanhausser et al., 2011	data	KRAS	9
HRAS	Ras	2	3	333787	20.16	30.35	0.70585	Schwanhausser et al., 2011	Schwanhausser et al., 2011	data	HRAS	2
NF1	NF1	2	4	2482	8.32	77.35	0.00154456	Schwanhausser et al., 2011	Schwanhausser et al., 2011	data	NF1	6
RAF1	CRaf	2	6	28849	7.86	20.01	0.0462653	Schwanhausser et al., 2011	Schwanhausser et al., 2011	data	RAF1	8
BRAF	BRaf	2	1	2825	2.67	20.01	0.0271828	Tani et al., 2012	Schwanhausser et al., 2011	data	RAF1	1
MAP2K1	MEK	2	2	147250	8.83	86.8	0.163316	Tani et al., 2012	Schwanhausser et al., 2011	data	Average: MAPK1; MAPK3	6
MAP2K2	MEK	2	3	377540	11	86.8	0.279155	Tani et al., 2012	Schwanhausser et al., 2011	data	Average: MAPK1; MAPK3	5
DUSP6	MKP3	2	1	0	0.1444	0.75	0.00164306	Nakakuki et al., Cell, 2010	Nakakuki et al., 2010	Schwanhausser et al., 2011	MKP3	3
RPS6KA1	RSK	2	1	134935	12.2	90.15	0.288192	Schwanhausser et al., 2011	Schwanhausser et al., 2011	data	RPS6KA1	1
RPS6KA2	RSK	2	2	0	11.68	64.14	0.0151361	Schwanhausser et al., 2011	Schwanhausser et al., 2011	Schwanhausser et al., 2011	RPS6KA2	3
RPS6KA3	RSK	2	4	42854	8.23	51.11	0.0403597	Schwanhausser et al., 2011	Schwanhausser et al., 2011	data	RPS6KA3	7
RPS6KA4	RSK	2	1	38211	11.41	29.38	0.250415	Schwanhausser et al., 2011	Schwanhausser et al., 2011	data	RPS6KA4	1
DUSP1	MKP1	3	3	0	0.1444	0.75	0.00164306	Nakakuki et al., Cell, 2010	Nakakuki et al., Cell, 2010	Schwanhausser et al., 2011	MKP1	5
FOS	Fos	2	3	0	0.1444	0.75	0.3	Nakakuki et al., Cell, 2010	Nakakuki et al., Cell, 2010	Nakakuki et al., 2010	NA	1
JUN	Jun	2	7	3101	0.3333	2.1667	0.0393666	Kayahara et al., 2005	Blau et al., 2012	data	NA	6
MYC	Myc	3	2	47902	0.8	0.5	9.22309	Herrickit et al., 1994.	Gregory & Hann, 2000	data	NA	4
CTNNB1	β-CATENIN	2	33	662627	10.86	14.42	0.26811	Schwanhausser et al., 2011	Schwanhausser et al., 2011	data	Average: CTNNB1; CTNNBL1	61
PTEN	PTEN	2	23	7333	11.85	132.94	0.000461765	Schwanhausser et al., 2011	Schwanhausser et al., 2011	data	PTEN	8
AKT1	AKT	2	1	74762	15.99	27.79	0.517983	Schwanhausser et al., 2011	Schwanhausser et al., 2011	data	AKT	2
AKT2	AKT	2	3	81476	13.6	41.17	0.127014	Schwanhausser et al., 2011	Schwanhausser et al., 2011	data	AKT	3
PDPK1	PDK1	2	3	36973	6.37	27.48	0.0863515	Schwanhausser et al., 2011	Schwanhausser et al., 2011	data	PDK1	4
RICTOR	Rictor	2	4	6346	3.07	26.59	0.011488	Schwanhausser et al., 2011	Schwanhausser et al., 2011	data	RICTOR	4
MTOR	mTOR	2	1	18826	15.74	37.35	0.0970489	Schwanhausser et al., 2011	Schwanhausser et al., 2011	data	mTOR	7
GSK3B	GSK3-β	2	3	133507	6.78	32.89	0.26052	Schwanhausser et al., 2011	Schwanhausser et al., 2011	data	GSK3B	5
TSC1	TSC1	2	4	800	5.68	52.3	0.000736294	Schwanhausser et al., 2011	Schwanhausser et al., 2011	data	TSC1	10
TSC2	TSC2	2	1	2007	15.81	35.97	0.0107431	Schwanhausser et al., 2011	Schwanhausser et al., 2011	data	TSC2	2
PRKCA	PKC	2	2	3406	7.21	60.55	0.00541531	Schwanhausser et al., 2011	Schwanhausser et al., 2011	data	PRKCD	15
PRKCB	PKC	2	1	0	7.21	60.55	0.00483333	Schwanhausser et al., 2011	Schwanhausser et al., 2011	Schwanhausser et al., 2011	PRKCD	1
PRKCG	PKC	2	0	0	7.21	60.55	0.00483333	Schwanhausser et al., 2011	Schwanhausser et al., 2011	Schwanhausser et al., 2011	PRKCD	0
PRKCD	PKC	2	3	58799	7.21	60.55	0.0623243	Schwanhausser et al., 2011	Schwanhausser et al., 2011	data	PRKCD	2
PEBP1	RKIP	2	37	3285534	17.26	324.85	0.0526313	Schwanhausser et al., 2011	Schwanhausser et al., 2011	data	PEBP1	90
MAPK1	ERK2	2	6	746464	9.87	53.2	0.450266	Schwanhausser et al., 2011	Schwanhausser et al., 2011	data	MAPK1	12
MAPK3	ERK1	2	2	76315	11.46	120.4	0.0610206	Schwanhausser et al., 2011	Schwanhausser et al., 2011	data	MAPK3	3
FOXO3	FOXO	2	4	12092	2.38	46.45	0.0125307	Tani et al., 2012	Schwanhausser et al., 2011	data	Average: FOXF2; FOXP1; FOXK1	4
RHEB	Rheb	2	31	332990	7.74	22.92	0.0902356	Schwanhausser et al., 2011	Schwanhausser et al., 2011	data	RHEB	36
RPTOR	Rictor	2	1	10211	13.83	7.56	0.260058	Schwanhausser et al., 2011	Schwanhausser et al., 2011	data	Average: RAPTOR; RICTOR	1
RPS6KB1	S6K	2	3	49325	9.51	30.03	0.105418	Schwanhausser et al., 2011	Schwanhausser et al., 2011	data	RPS6KB1	5
RPS6KB2	S6K	2	2	12199	9.51	30.03	0.0391077	Schwanhausser et al., 2011	Schwanhausser et al., 2011	data	RPS6KB1	1
EIF4EBP1	EIF4E-BP1	2	38	53976	8.57	6.36	0.0430014	Tani et al., 2012	Schwanhausser et al., 2011	data	NGDN	30
SOS1	SOS	2	3	1777	7.54	38.51	0.00296153	Schwanhausser et al., 2011	Schwanhausser et al., 2011	data	SOS1	5
CDKN2A	ARF	0	0	0	11.02	14.78	0.00868056	Schwanhausser et al., 2011	Schwanhausser et al., 2011	Schwanhausser et al., 2011	CDKN2A	1
MDM4	Mdm4	4	7	0	2.94	0.74	0.00319722	Tani et al., 2012	Schwanhausser et al., 2011	Schwanhausser et al., 2011	MDM2	14
FGFR1	FGFR	2	1	0	10.75	29.41	0.00128889	Tani et al., 2012	Schwanhausser et al., 2011	Schwanhausser et al., 2011	MET	10
FGFR2	FGFR	2	2	0	2.47	29.41	0.00128889	Tani et al., 2012	Schwanhausser et al., 2011	Schwanhausser et al., 2011	MET	3
FGF1	FGF	3	0	0	NA	NA	NA	NA	NA	NA	NA	0
FGF2	FGF	2	0	0	NA	NA	NA	NA	NA	NA	NA	0
EIF4E	EIF4E	2	38	1074400	10.25	115.62	0.0470839	Schwanhausser et al., 2011	Schwanhausser et al., 2011	data	EIF4E	78
IRS1	IRS	2	3	210	3.25	3.31	0.00407186	Schwanhausser et al., 2011	Schwanhausser et al., 2011	data	IRS2	4
IRS2	IRS	2	2	2748	3.25	3.31	0.0799248	Schwanhausser et al., 2011	Schwanhausser et al., 2011	data	IRS2	4
IGF1	IGF	2	0	0	NA	NA	NA	NA	NA	NA	NA	0
IGF2	IGF	2	0	0	NA	NA	NA	NA	NA	NA	NA	0
IGF1R	IGFR	2	3	4666	3.03	29.41	0.0101824	Tani et al., 2012	Schwanhausser et al., 2011	data	IGF2R	3
MSH6	MSH6	2	5	47962	7.16	34.73	0.0531796	Schwanhausser et al., 2011	Schwanhausser et al., 2011	data	Msh6	11
BRCA2	BRCA2	2	2	0	7.16	2.5	0.0333556	Schwanhausser et al., 2011	Li et al., 2006	Schwanhausser et al., 2011	Msh6	5
MGMT	MGMT	2	5	126752	12.83	34.36	0.142054	Schwanhausser et al., 2011	Schwanhausser et al., 2011	data	Mgmt	1
INSR	Insulin Receptor	2	6	2048	3.85	6.7	0.00980905	Tani et al., 2012	Reed et al., 1981	data	NA	5
INS	Insulin	2	0	0	NA	NA	NA	NA	NA	NA	NA	0
TP53	p53	2	8	NA	11.69	NA	NA	Tani et al., 2012	NA	NA	NA	7
MDM2	Mdm2	2	50	NA	3.2	NA	NA	Schwanhausser et al., 2011	NA	NA	Mdm2	51
PPM1D	Wip1	2	2	NA	2.22	NA	NA	Tani et al., 2012	NA	NA	NA	2
ATM	ATM	2	3	NA	14.73	NA	NA	Schwanhausser et al., 2011	NA	NA	Atm	11
ATR	ATR	2	2	NA	10.94	NA	NA	Schwanhausser et al., 2011	NA	NA	Atr	10
RB1	Rb	2	NA	NA	NA	NA	NA	Schwanhausser et al., 2011	NA	NA	Rb1	NA
E2F1	E2F	2	NA	NA	NA	NA	NA	Tani et al., 2012	NA	NA	NA	NA
E2F2	E2F	2	NA	NA	NA	NA	NA	Tani et al., 2012	NA	NA	NA	NA
E2F3	E2F	2	NA	NA	NA	NA	NA	Tani et al., 2012	NA	NA	NA	NA
CCND1	Cyclin D	2	6	0	14	1.31	0.0204861	Schwanhausser et al., 2011	Schwanhausser et al., 2011	Schwanhausser et al., 2011	Ccnd1	65
CCND2	Cyclin D	2	1	0	14	1.31	0.0204861	Schwanhausser et al., 2011	Schwanhausser et al., 2011	Schwanhausser et al., 2011	Ccnd1	3
CCND3	Cyclin D	2	2	0	14	1.31	0.0204861	Schwanhausser et al., 2011	Schwanhausser et al., 2011	Schwanhausser et al., 2011	Ccnd1	4
CCNE1	Cyclin E	2	NA	NA	NA	NA	NA	Tani et al., 2012	NA	NA	NA	NA
CCNE2	Cyclin E	2	NA	NA	NA	NA	NA	Tani et al., 2012	NA	NA	NA	NA
SKP2	Skp2	2	NA	NA	NA	NA	NA	Schwanhausser et al., 2011	NA	NA	Skp2	NA
CDC25A	CDC25A	2	NA	NA	NA	NA	NA	Tani et al., 2012	NA	NA	NA	NA
CDC25B	CDC25B	2	NA	NA	NA	NA	NA	Tani et al., 2012	NA	NA	NA	NA
CDC25C	CDC25C	3	NA	NA	NA	NA	NA	Tani et al., 2012	NA	NA	NA	NA
CCNA2	Cyclin A	2	NA	NA	NA	NA	NA	Tani et al., 2012	NA	NA	NA	NA
CDKN1B	p27	2	NA	NA	NA	NA	NA	Tani et al., 2012	NA	NA	NA	NA
CDH1	Cdh1	2	NA	NA	NA	NA	NA	Schwanhausser et al., 2011	NA	NA	Cdh1	NA
CCNB1	Cyclin B	2	NA	NA	NA	NA	NA	Tani et al., 2012	NA	NA	NA	NA
CDC20	Cdc20	2	NA	NA	NA	NA	NA	Tani et al., 2012	NA	NA	NA	NA
WEE1	Wee1	2	NA	NA	NA	NA	NA	Tani et al., 2012	NA	NA	NA	NA
CHEK1	Chek1	2	NA	NA	NA	NA	NA	Schwanhausser et al., 2011	NA	NA	Chek1	NA
CDKN1A	p21	2	12	23042	1	0.5	0.739421	Al-Haj et al., 2012	Chang & Eastman, 2012	data	NA	15
CDK1	Cdk1	2	NA	NA	NA	NA	NA	Schwanhausser et al., 2011	NA	NA	Cdk1	NA
CDK2	Cdk2	2	NA	NA	NA	NA	NA	Schwanhausser et al., 2011	NA	NA	Cdk2	NA
CDK4	Cdk4	2	NA	NA	NA	NA	NA	Schwanhausser et al., 2011	NA	NA	Cdk4	NA
CDK6	Cdk6	2	NA	NA	NA	NA	NA	Schwanhausser et al., 2011	NA	NA	Cdk6	NA
TNFSF10	TRAIL	2	0	0	NA	NA	NA	NA	NA	NA	NA	0
TNFRSF10A	TRAIL Receptor	2	1	1750	3.13	71.62	0.00470464	Tani et al., 2012	Schwanhausser et al., 2011	data	Tradd (Tumor necrosis factor receptor type 1-associated DEATH domain protein)	1
TNFRSF10B	TRAIL Receptor	2	13	23645	3.13	71.62	0.00488973	Tani et al., 2012	Schwanhausser et al., 2011	data	Tradd (Tumor necrosis factor receptor type 1-associated DEATH domain protein)	12
CFLAR	Flip	2	10	1663	3.64	1	0.0320195	Tani et al., 2012	Poukkula et al., 2005	data	NA	18
CASP8	Caspase 8	2	8	76200	5.91	82.29	0.0222864	Schwanhausser et al., 2011	Schwanhausser et al., 2011	data	Casp8	10
CASP10	Caspase 10	2	5	7770	5.91	82.29	0.00363603	Schwanhausser et al., 2011	Schwanhausser et al., 2011	data	Casp8	3
BFAR	Bfar	2	36	0	3.28	6.74	0.00211389	Tani et al., 2012	Schwanhausser et al., 2011	Schwanhausser et al., 2011	Syvn1 (Synovial Apoptosis Inhibitor 1; Isoform 1 of E3 ubiquitin-protein ligase synoviolin)	23
CASP3	Caspase 3	2	13	200286	6.27	163.37	0.0181576	Schwanhausser et al., 2011	Schwanhausser et al., 2011	data	Casp3	17
CASP7	Caspase 7	2	23	61616	6.4	31.75	0.0162459	Schwanhausser et al., 2011	Schwanhausser et al., 2011	data	Casp3	9
CASP6	Caspase 6	2	27	150822	8.44	361.84	0.0029724	Schwanhausser et al., 2011	Schwanhausser et al., 2011	data	Casp6	24
XIAP	XIAP	2	5	17376	2.63	6.74	0.0992757	Tani et al., 2012	Schwanhausser et al., 2011	data	Syvn1 (Synovial Apoptosis Inhibitor 1; Isoform 1 of E3 ubiquitin-protein ligase synoviolin)	29
PARP1	Parp	4	21	2027634	18.35	76.88	0.241813	Schwanhausser et al., 2011	Schwanhausser et al., 2011	data	Parp1	25
BID	Bid	2	15	159610	6.29	67.97	0.0301422	Schwanhausser et al., 2011	Schwanhausser et al., 2011	data	Bid	14
BCL2	Bcl2	2	0	0	2.74	20.82	0.0202861	Tani et al., 2012	Schwanhausser et al., 2011	Schwanhausser et al., 2011	Average: Bcl2l1 (Bcl-x-gamma); Bcl2l13 (Bcl-2-like protein 13); Bcl2l15 (Bcl-2-like protein 15)	1
BCL2L1	Bcl-xL	2	3	23490	5.5	20.82	0.0724109	Schwanhausser et al., 2011	Schwanhausser et al., 2011	data	same as Bcl2	3
MCL1	Mcl1	3	21	37514	2.5	1	0.343951	Tani et al., 2012	Adams et al., 2007; Nijhawan et al., 2003	data	NA	9
BAX	Bax	2	3	279087	10.19	77.91	0.229905	Schwanhausser et al., 2011	Schwanhausser et al., 2011	data	Bax	4
CYCS	Cytochrome C	2	92	3440400	9.88	145.82	0.0493773	Tani et al., 2012	Schwanhausser et al., 2011	data	Cycs	327
DIABLO	Smac	2	9	326417	15.64	91.69	0.0761608	Schwanhausser et al., 2011	Schwanhausser et al., 2011	data	Diablo	10
APAF1	Apaf	2	2	1706	5.99	31.77	0.00516957	Schwanhausser et al., 2011	Schwanhausser et al., 2011	data	Apaf1	2
CASP9	Caspase 9	2	2	14405	6	82.29	0.0168523	Tani et al., 2012	Schwanhausser et al., 2011	data	Casp8	2
BAD	Bad	2	13	13709	10.2	20.82	0.00975225	Tani et al., 2012	Schwanhausser et al., 2011	data	same as Bcl2	18
BBC3	Puma	2	1	3329	2.38	7	0.0915669	Tani et al., 2012	Carpenter et al., 2013	data	NA	1
PMAIP1	Noxa	2	4	0	2.33	1.5	0.0202861	Tani et al., 2012	Baou et al., 2010	Schwanhausser et al., 2011	same as Bcl2	11
BCL2L11	Bim	2	3	7223	2.33	3	0.154525	Tani et al., 2012	Luciano et al., 2003	data	NA	1
