# Supplementary material for: A mechanistic pan-cancer pathway model informed by multi-omics data interprets stochastic cell fate responses to drugs and mitogens
Source: PLoS Comput Biol. 2018 Mar 26;14(3):e1005985. doi: 10.1371/journal.pcbi.1005985 (PMC5886578; doi:10.1371/journal.pcbi.1005985)
Supplement: S2 Table — Rate equations, reaction descriptions, parameter values, and parameter sources for each submodel. (XLSX) [file pcbi.1005985.s010.xlsx]

## Sheet: Sheet1
S2 Table. Reactions and Parameters for Submodels
RECEPTOR TYROSINE KINASE (R)
Reaction	Reaction Type	Parameter Values	Source
vR(1)=kR(1)*E1*E *Vc/Ve	Ligand Association	kR(1)=0.001	General Assumption
vR(2)=kR(2)*EE1	Ligand Dissociation	kR(2)=0.001	Alvarado et al., 2010
vR(3)=kR(3)*EE1*E2	Receptor Association	kR(3)=0.01	General Assumption
vR(4)=kR(4)*EE1E2	Receptor Dissociation	kR(4)=0.001	General Assumption
vR(5)=kR(5)*EE1*E1	Receptor Association	kR(5)=0.01	General Assumption
vR(6)=kR(6)*EE1E1	Receptor Dissociation	kR(6)=0.01	Fit
vR(7)=kR(7)*EE1E1*E *Vc/Ve	Ligand Association	kR(7)=0.001	General Assumption
vR(8)=2*kR(8)*EE1EE1	Ligand Dissociation	kR(8)=0.01	Alvarado et al., 2010
vR(9)=kR(9)*EE1EE1	Receptor Dissociation	kR(9)=0.01	Fit
vR(10)=kR(10)*EE1*EE1	Receptor Association	kR(10)=0.01	General Assumption
vR(11)=kR(11)*EE1*E3	Receptor Association	kR(11)=0.01	General Assumption
vR(12)=kR(12)*EE1E3	Receptor Dissociation	kR(12)=0.001	General Assumption
vR(13)=kR(13)*EE1E3*H *Vc/Ve	Ligand Association	kR(13)=0.001	General Assumption
vR(14)=kR(14)*EE1HE3	Ligand Dissociation	kR(14)=0.01	Hiroshima et al., 2012
vR(15)=kR(15)*EE1HE3	Receptor Dissociation	kR(15)=0.01	Fit
vR(16)=kR(16)*EE1*HE3	Receptor Association	kR(16)=0.01	General Assumption
vR(17)=kR(17)*EE1*Ev3	Receptor Association	kR(17)=0.01	General Assumption
vR(18)=kR(18)*EE1Ev3	Receptor Dissociation	kR(18)=0.01	Fit
vR(19)=kR(19)*EE1*E4	Receptor Association	kR(19)=0.01	General Assumption
vR(20)=kR(20)*EE1E4	Receptor Dissociation	kR(20)=0.01	Fit
vR(21)=kR(21)*EE1E4*H *Vc/Ve	Ligand Association	kR(21)=0.001	General Assumption
vR(22)=kR(22)*EE1HE4	Ligand Dissociation	kR(22)=0.01	Hiroshima et al., 2012
vR(23)=kR(23)*EE1HE4	Receptor Dissociation	kR(23)=0.01	Fit
vR(24)=kR(24)*EE1*HE4	Receptor Association	kR(24)=0.01	General Assumption
vR(25)=kR(25)*H*E3 *Vc/Ve	Ligand Association	kR(25)=0.001	General Assumption
vR(26)=kR(26)*HE3	Ligand Dissociation	kR(26)=0.001	Hiroshima et al., 2012
vR(27)=kR(27)*HE3*E2	Receptor Association	kR(27)=0.01	General Assumption
vR(28)=kR(28)*E2HE3	Receptor Dissociation	kR(28)=0.01	Fit
vR(29)=kR(29)*HE3*E1	Receptor Association	kR(29)=0.01	General Assumption
vR(30)=kR(30)*E1HE3	Receptor Dissociation	kR(30)=0.01	Fit
vR(31)=kR(31)*E1HE3*E *Vc/Ve	Ligand Association	kR(31)=0.001	General Assumption
vR(32)=kR(32)*EE1HE3	Ligand Dissociation	kR(32)=0.01	Alvarado et al., 2010
vR(33)=kR(33)*HE3*E3	Receptor Association	kR(33)=0.01	General Assumption
vR(34)=kR(34)*HE3E3	Receptor Dissociation	kR(34)=0.01	Fit
vR(35)=kR(35)*HE3E3*H *Vc/Ve	Ligand Association	kR(35)=0.001	General Assumption
vR(36)=2*kR(36)*HE3HE3	Ligand Dissociation	kR(36)=0.01	Hiroshima et al., 2012
vR(37)=kR(37)*HE3HE3	Receptor Dissociation	kR(37)=0.01	Fit
vR(38)=kR(38)*HE3*HE3	Receptor Association	kR(38)=0.01	General Assumption
vR(39)=kR(39)*HE3*Ev3	Receptor Association	kR(39)=0.01	General Assumption
vR(40)=kR(40)*HE3Ev3	Receptor Dissociation	kR(40)=0.01	Fit
vR(41)=kR(41)*HE3*E4	Receptor Association	kR(41)=0.01	General Assumption
vR(42)=kR(42)*HE3E4	Receptor Association	kR(42)=0.01	General Assumption
vR(43)=kR(43)*HE3E4*H *Vc/Ve	Ligand Association	kR(43)=0.001	General Assumption
vR(44)=kR(44)*HE3HE4	Ligand Dissociation	kR(44)=0.01	Hiroshima et al., 2012
vR(45)=kR(45)*HE3HE4	Receptor Dissociation	kR(45)=0.01	Fit
vR(46)=kR(46)*HE3*HE4	Receptor Association	kR(46)=0.01	General Assumption
vR(47)=kR(47)*H*E4 *Vc/Ve	Ligand Association	kR(47)=0.001	General Assumption
vR(48)=kR(48)*HE4	Ligand Dissociation	kR(48)=0.001	Hiroshima et al., 2012
vR(49)=kR(49)*HE4*E2	Receptor Association	kR(49)=0.01	General Assumption
vR(50)=kR(50)*E2HE4	Receptor Dissociation	kR(50)=0.01	Fit
vR(51)=kR(51)*HE4*E1	Receptor Association	kR(51)=0.01	General Assumption
vR(52)=kR(52)*E1HE4	Receptor Dissociation	kR(52)=0.01	Fit
vR(53)=kR(53)*E1HE4*E *Vc/Ve	Ligand Association	kR(53)=0.001	General Assumption
vR(54)=kR(54)*EE1HE4	Ligand Dissociation	kR(54)=0.01	Alvarado et al., 2010
vR(55)=kR(55)*HE4*E3	Receptor Association	kR(55)=0.01	General Assumption
vR(56)=kR(56)*E3HE4	Receptor Dissociation	kR(56)=0.01	Fit
vR(57)=kR(57)*E3HE4*H *Vc/Ve	Ligand Association	kR(57)=0.001	General Assumption
vR(58)=kR(58)*HE3HE4	Ligand Dissociation	kR(58)=0.01	Hiroshima et al., 2012
vR(59)=kR(59)*HE4*Ev3	Receptor Association	kR(59)=0.01	General Assumption
vR(60)=kR(60)*HE4Ev3	Receptor Dissociation	kR(60)=0.01	Fit
vR(61)=kR(61)*HE4*E4	Receptor Association	kR(61)=0.01	General Assumption
vR(62)=kR(62)*HE4E4	Receptor Dissociation	kR(62)=0.01	Fit
vR(63)=kR(63)*HE4E4*H *Vc/Ve	Ligand Association	kR(63)=0.001	General Assumption
vR(64)=2*kR(64)*HE4HE4	Ligand Dissociation	kR(64)=0.01	Hiroshima et al., 2012
vR(65)=kR(65)*HE4HE4	Receptor Dissociation	kR(65)=0.01	Fit
vR(66)=kR(66)*HE4*HE4	Receptor Association	kR(66)=0.01	General Assumption
vR(67)=kR(67)*E1*ppERK	Association	kR(67)=0.001	General Assumption
vR(68)=kR(68)*pE1	Dephosphorylation	kR(68)=0.1	Fit
vR(69)=kR(69)*E2*ppERK	Association	kR(69)=0.001	General Assumption
vR(70)=kR(70)*pE2	Dephosphorylation	kR(70)=0.1	Fit
vR(71)=kR(71)*E4*ppERK	Association	kR(71)=0.001	General Assumption
vR(72)=kR(72)*pE4	Dephosphorylation	kR(72)=0.1	Fit
vR(73)=kR(73)*Met*HGF *Vc/Ve	Ligand Association	kR(73)=0.05	Takahashi et al., 1996
vR(74)=kR(74)*HGF_Met	Ligand Dissociation	kR(74)=0.0016	Takahashi et al., 1996
vR(75)=kR(75)*HGF_Met*Met	Receptor Association	kR(75)=0.01	General Assumption
vR(76)=kR(76)*HGF_Met_Met	Receptor Dissociation	kR(76)=0.01	Fit
vR(77)=kR(77)*HGF_Met_Met*HGF *Vc/Ve	Ligand Association	kR(77)=0.05	Takahashi et al., 1996
vR(78)=2*kR(78)*HGF_Met_HGF_Met	Ligand Dissociation	kR(78)=0.0016	Takahashi et al., 1996
vR(79)=kR(79)*HGF_Met_HGF_Met	Receptor Dissociation	kR(79)=0.01	Fit
vR(80)=kR(80)*HGF_Met*HGF_Met	Receptor Association	kR(80)=0.01	General Assumption
vR(81)=kR(81)*Pr*P *Vc/Ve	Ligand Association	kR(81)=0.05	Park et al., 2003
vR(82)=kR(82)*PPr	Ligand Dissociation	kR(82)=0.05	Park et al., 2003
vR(83)=kR(83)*PPr*PPr	Receptor Association	kR(83)=0.01	Park et al., 2003
vR(84)=kR(84)*PPrPPr	Receptor Dissociation	kR(84)=0.0001	Park et al., 2003
vR(85)=2*kR(85)*PPrPPr	Ligand Dissociation	kR(85)=1	Park et al., 2003
vR(86)=kR(86)*PPrPr	Receptor Dissociation	kR(86)=0.001	Park et al., 2003
vR(87)=kR(87)*Fr*F *Vc/Ve	Ligand Association	kR(87)=0.001	General Assumption
vR(88)=kR(88)*FFr	Ligand Dissociation	kR(88)=0.00002	Mohammadi et al., 2005
vR(89)=kR(89)*FFr*FFr	Receptor Association	kR(89)=0.01	General Assumption
vR(90)=kR(90)*FFrFFr	Receptor Dissociation	kR(90)=0.001	General Assumption
vR(91)=2*kR(91)*FFrFFr	Ligand Dissociation	kR(91)=0.002	Mohammadi et al., 2005
vR(92)=kR(92)*F*FFrFr *Vc/Ve	Ligand Association	kR(92)=0.001	General Assumption
vR(93)=kR(93)*FFrFr	Receptor Dissociation	kR(93)=0.001	General Assumption
vR(94)=kR(94)*Fr*FFr	Receptor Association	kR(94)=0.01	General Assumption
vR(95)=kR(95)*Ir*Ir	Receptor Association	kR(95)=0.01	General Assumption
vR(96)=kR(96)*IrIr	Receptor Dissociation	kR(96)=0	Kiselyov et al., 2009
vR(97)=kR(97)*Isr*Isr	Receptor Association	kR(97)=0.01	General Assumption
vR(98)=kR(98)*Isr_Isr	Receptor Dissociation	kR(98)=0	Kiselyov et al., 2009
vR(99)=kR(99)*E1_ppERK	Dissociation	kR(99)=0.1	General Assumption
vR(100)=kR(100)*E1_ppERK	Phosphorylation	kR(100)=1	General Assumption
vR(101)=kR(101)*E2_ppERK	Dissociation	kR(101)=0.1	General Assumption
vR(102)=kR(102)*E2_ppERK	Phosphorylation	kR(102)=1	General Assumption
vR(103)=kR(103)*E4_ppERK	Dissociation	kR(103)=0.1	General Assumption
vR(104)=kR(104)*E4_ppERK	Phosphorylation	kR(104)=1	General Assumption
vR(105)=kR(105)*E1*E1	Receptor Association	kR(105)=0.001	Fit
vR(106)=kR(106)*E1E1	Receptor Dissociation	kR(106)=0.1*10	Fit (Reduced affinity for preformed dimers)
vR(107)=kR(107)*E1*E2	Receptor Association	kR(107)=0.001	Fit
vR(108)=kR(108)*E1E2	Receptor Dissociation	kR(108)=0.1*10	Fit (Reduced affinity for preformed dimers)
vR(109)=kR(109)*E1*E3	Receptor Association	kR(109)=0.001	Fit
vR(110)=kR(110)*E1E3	Receptor Dissociation	kR(110)=0.1*10	Fit (Reduced affinity for preformed dimers)
vR(111)=kR(111)*E1*E4	Receptor Association	kR(111)=0.001	Fit
vR(112)=kR(112)*E1E4	Receptor Dissociation	kR(112)=0.1*10	Fit (Reduced affinity for preformed dimers)
vR(113)=kR(113)*E2*E2	Receptor Association	kR(113)=0.001	Fit
vR(114)=kR(114)*E2E2	Receptor Dissociation	kR(114)=0.1*10	Fit (Reduced affinity for preformed dimers)
vR(115)=kR(115)*E2*E3	Receptor Association	kR(115)=0.001	Fit
vR(116)=kR(116)*E2E3	Receptor Dissociation	kR(116)=0.1*10	Fit (Reduced affinity for preformed dimers)
vR(117)=kR(117)*E2*E4	Receptor Association	kR(117)=0.001	Fit
vR(118)=kR(118)*E2E4	Receptor Dissociation	kR(118)=0.1*10	Fit (Reduced affinity for preformed dimers)
vR(119)=kR(119)*E3*E4	Receptor Association	kR(119)=0.001	Fit
vR(120)=kR(120)*E3E4	Receptor Dissociation	kR(120)=0.1*10	Fit (Reduced affinity for preformed dimers)
vR(121)=kR(121)*E4*E4	Receptor Association	kR(121)=0.001	Fit
vR(122)=kR(122)*E4E4	Receptor Dissociation	kR(122)=0.1*10	Fit (Reduced affinity for preformed dimers)
vR(123)=2*kR(123)*E*E1E1 *Vc/Ve	Ligand Association	kR(123)=0.001	General Assumption
vR(124)=kR(124)*EE1E1	Ligand Dissociation	kR(124)=0.001	Alvarado et al., 2010
vR(125)=kR(125)*E*E1E2 *Vc/Ve	Ligand Association	kR(125)=0.001	General Assumption
vR(126)=kR(126)*EE1E2	Ligand Dissociation	kR(126)=0.001	Alvarado et al., 2010
vR(127)=kR(127)*E*E1E3 *Vc/Ve	Ligand Association	kR(127)=0.001	General Assumption
vR(128)=kR(128)*EE1E3	Ligand Dissociation	kR(128)=0.001	Alvarado et al., 2010
vR(129)=kR(129)*H*E1E3 *Vc/Ve	Ligand Association	kR(129)=0.001	General Assumption
vR(130)=kR(130)*E1HE3	Ligand Dissociation	kR(130)=0.001	Hiroshima et al., 2012
vR(131)=kR(131)*E*E1E4 *Vc/Ve	Ligand Association	kR(131)=0.001	General Assumption
vR(132)=kR(132)*EE1E4	Ligand Dissociation	kR(132)=0.001	Alvarado et al., 2010
vR(133)=kR(133)*H*E1E4 *Vc/Ve	Ligand Association	kR(133)=0.001	General Assumption
vR(134)=kR(134)*E1HE4	Ligand Dissociation	kR(134)=0.001	Hiroshima et al., 2012
vR(135)=kR(135)*H*E2E3 *Vc/Ve	Ligand Association	kR(135)=0.001	General Assumption
vR(136)=kR(136)*E2HE3	Ligand Dissociation	kR(136)=0.001	Hiroshima et al., 2012
vR(137)=kR(137)*H*E2E4 *Vc/Ve	Ligand Association	kR(137)=0.001	General Assumption
vR(138)=kR(138)*E2HE4	Ligand Dissociation	kR(138)=0.001	Hiroshima et al., 2012
vR(139)=2*kR(139)*H*E3E4 *Vc/Ve	Ligand Association	kR(139)=0.001	General Assumption
vR(140)=kR(140)*E3HE4	Ligand Dissociation	kR(140)=0.001	Hiroshima et al., 2012
vR(141)=2*kR(141)*H*E4E4 *Vc/Ve	Ligand Association	kR(141)=0.001	General Assumption
vR(142)=kR(142)*HE4E4	Ligand Dissociation	kR(142)=0.001	Hiroshima et al., 2012
vR(143)=kR(143)*Met*Met	Receptor Association	kR(143)=0.001	Fit
vR(144)=kR(144)*Met_Met	Receptor Dissociation	kR(144)=0.1*10	Fit (Reduced affinity for preformed dimers)
vR(145)=2*kR(145)*HGF*Met_Met	Ligand Association	kR(145)=0.05	Takahashi et al., 1996
vR(146)=kR(146)*HGF_Met_Met	Ligand Dissociation	kR(146)=0.0016	Takahashi et al., 1996
vR(147)=kR(147)*Fr*Fr	Receptor Association	kR(147)=0.001	Fit
vR(148)=kR(148)*FrFr	Receptor Dissociation	kR(148)=0.1*10	Fit (Reduced affinity for preformed dimers)
vR(149)=2*kR(149)*F*FrFr	Ligand Association	kR(149)=0.001	General Assumption
vR(150)=kR(150)*FFrFr	Ligand Dissociation	kR(150)=0.00002	Mohammadi et al., 2005
vR(151)=kR(151)*IrIr*I *Vc/Ve	Ligand Association	kR(151)=3.47E-4	Kiselyov et al., 2009
vR(152)=kR(152)*IIrIr	Ligand Dissociation	kR(152)=3.12E-4/10	Fit and Kiselyov et al., 2009
vR(153)=kR(153)*IIrIr*I *Vc/Ve	Ligand Association	kR(153)=3.47E-4	Fit and Kiselyov et al., 2009
vR(154)=kR(154)*IIrIrI	Ligand Dissociation	kR(154)=0.0031	Kiselyov et al., 2009
vR(155)=kR(155)*Isr_Isr*IN *Vc/Ve	Ligand Association	kR(155)=4.9E-4/5	Fit and Kiselyov et al., 2009
vR(156)=kR(156)*IN_Isr_Isr	Ligand Dissociation	kR(156)=0.0031	Kiselyov et al., 2009
vR(157)=kR(157)*IN_Isr_Isr*IN *Vc/Ve	Ligand Association	kR(157)=2.79E-5/5	Fit and Kiselyov et al., 2009
vR(158)=kR(158)*IN_Isr_Isr_IN	Ligand Dissociation	kR(158)=0.01	Fit
RTK to PROLIFERATION & GROWTH (RP)
Reaction	Reaction Type	Parameter Values	Source
vRP1 = kRP1.*SCD	Phosphorylation	kRP1=1	General Assumption
vRP2 = kRP2.*pSCD	Dephosphorylation	kRP2=1	General Assumption
vRP3 = kRP3.*SCD*Sp	Association	kRP3=0.001	General Assumption
vRP4 = kRP4.*Sp_SCD	Dissociation	kRP4=0.001	Fit
vRP5 = kRP5.*(pSCD./(kmCblint+pSCD))*Cbl + kRP5(9).*pSCD	Internalization (EGFR Homodimer)	kRP5=0.004667; kmCblint=2	Fit and Shankaran et al., 2013
vRP5 = kRP5.*(pSCD./(kmCblint+pSCD))*Cbl + kRP5(9).*pSCD	Internalization (EGFR Heterodimer	kRP5=0.001667; kmCblint=2	Fit and Shankaran et al., 2013
vRP5 = kRP5.*(pSCD./(kmCblint+pSCD))*Cbl + kRP5(9).*pSCD	Internalization (Non-EGFR Dimer)	kRP5=1.6667E-4; kmCblint=2	Fit and Shankaran et al., 2013
vRP5 = kRP5.*(pSCD./(kmCblint+pSCD))*Cbl + kRP5(9).*pSCD	Internalization (IGFR Dimer)	kRP5=7.9309E-5; kmCblint=2	Fit and Shankaran et al., 2013
vRP5 = kRP5.*(pSCD./(kmCblint+pSCD))*Cbl + kRP5(9).*pSCD	Internalization (INSR Dimer)	kRP5=1.6667E-4; kmCblint=2	Fit and Shankaran et al., 2013
vRP6 = kRP6.*pSCDint	Dephosphorylation	kRP6=1	General Assumption
vRP7 = kRP7.*SCDint	Phosphorylation	kRP7=1	General Assumption
vRP8 = kRP8.*SCDint	Recycling (EGFR Homodimer)	kRP8=8.3711E-4	Shankaran et al., 2013
vRP8 = kRP8.*SCDint	Recycling (EGFR Heterodimer	kRP8=8.5205E-4	Shankaran et al., 2013
vRP8 = kRP8.*SCDint	Recycling (Non-EGFR Dimer)	kRP8=8.5205E-4	Shankaran et al., 2013
vRP8 = kRP8.*SCDint	Recycling (IGFR Dimer)	kRP8=7.7E-7	Shankaran et al., 2013
vRP8 = kRP8.*SCDint	Recycling (INSR Dimer)	kRP8=3.1955E-5	Shankaran et al., 2013
vRP9 = ps_G2_SOS.*kRP9.*pSCDint_bind*G2_SOS	Association	kRP9=0.001	General Assumption
vRP10 = kRP10.*pSCDint_G2_SOS	Dissociation	kRP10=2.6	Birtwistle et al., 2015
vRP11 = ps_G2_SOS.*kRP11.*pSCD_bind.*G2_SOS	Association	kRP11=0.001	General Assumption
vRP12 = kRP12.*pSCD_G2_SOS	Dissociation	kRP12=2.6	Birtwistle et al., 2015
vRP13 = ps_PLCg.*kRP13.*pSCD_bind.*PLCg	Association	kRP13=0.001	General Assumption
vRP14 = kRP14.*pSCD_PLCg	Dissociation	kRP14=0.51	Birtwistle et al., 2015
vRP15 = ps_PI3K1.*kRP15.*pSCD_bind.*PI3K1	Association	kRP15=0.001	General Assumption
vRP16 = kRP16.*pSCD_PI3K1	Dissociation	kRP16=0.07	Birtwistle et al., 2015
vRP17 = ps_PI3K2.*kRP17.*pSCD_bind.*PI3K2	Association	kRP17=0.001	General Assumption
vRP18 = kRP18.*pSCD_PI3K2	Dissociation	kRP18=0.07	Birtwistle et al., 2015
vRP19 = kRP19.*pSCDint_G2_SOS.*RasD	Association	kRP19=0.001	General Assumption
vRP20 = kRP20.*pSCDint_G2_SOS_RasD	Dissociation	kRP20=0.01	Fit
vRP21 = kRP21.*pSCDint_G2_SOS_RasD	GDP to GTP	kRP21=1	General Assumption
vRP22 = kRP22.*pSCD_G2_SOS.*RasD	Association	kRP22=0.001*1000	Fit (Assume subcompartmentalization to match measured dynamics)
vRP23 = kRP23.*pSCD_G2_SOS_RasD	Dissociation	kRP23=0.01*1000	Fit (Assume subcompartmentalization to match measured dynamics)
vRP24 = kRP24.*pSCD_G2_SOS_RasD	GDP to GTP	kRP24=1*10	Fit (Assume subcompartmentalization to match measured dynamics)
vRP25 = kRP25.*pSCD_PLCg.*PIP2	Association	kRP25=0.001	General Assumption
vRP26 = kRP26.*pSCD_PLCg_PIP2	Dissociation	kRP26=0.01*10	Fit and Wahl et al., 1992
vRP27 = kRP27.*pSCD_PLCg_PIP2	Cleavage into DAG and IP3	kRP27=1	General Assumption
vRP28 = kRP28.*pSCD_PI3K1.*PIP2	Association	kRP28=0.001 (For IGFR or INSR Dimers, multiply by 5)	Fit and General Assumption
vRP29 = kRP29.*pSCD_PI3K1_PIP2	Dissociation	kRP29=0.01 (For IGFR or INSR Dimers, multiply by 5)	Fit
vRP30 = kRP30.*pSCD_PI3K1_PIP2	Phosphorylation	kRP30=1 (For IGFR or INSR Dimers, multiply by 5)	Fit and General Assumption
vRP31 = kRP31.*pSCD_PI3K2.*PIP	Association	kRP31=0.001	General Assumption
vRP32 = kRP32.*pSCD_PI3K2_PIP	Dissociation	kRP32=0.01	Fit
vRP33 = kRP33.*pSCD_PI3K2_PIP	Phosphorylation	kRP33=1	General Assumption
vRP34(1)=ps_IRS*fac.*kRP34(1).*pIIrIr.*IRS	Association	kRP34=0.001*8	Fit
vRP34(2)=kRP34(2).*pIIrIr_IRS	Dissociation	kRP34=0.01	Fit
vRP34(3)=ps_IRS*fac.*kRP34(3).*pIN_Isr_Isr.*IRS	Association	kRP34=0.001*8	Fit
vRP34(4)=kRP34(4).*pIN_Isr_Isr_IRS	Dissociation	kRP34=0.01	Fit
vRP34(5)=ps_IRS*fac.*kRP34(5).*pIIrIrI.*IRS	Association	kRP34=0.001*8	Fit
vRP34(6)=kRP34(6).*pIIrIrI_IRS	Dissociation	kRP34=0.01	Fit
vRP34(7)=ps_IRS*fac.*kRP34(7).*pIN_Isr_Isr_IN.*IRS	Association	kRP34=0.001*8	Fit
vRP34(8)=kRP34(8).*pIN_Isr_Isr_IN_IRS	Dissociation	kRP34=0.01	Fit
vRP34(9)=ps_IRS*fac.*kRP34(9).*pIIrIr_int.*IRS	Association	kRP34=0.001*8	Fit
vRP34(10)=kRP34(10).*pIIrIr_int_IRS	Dissociation	kRP34=0.01	Fit
vRP34(11)=ps_IRS*fac.*kRP34(11).*pIN_Isr_Isr_int.*IRS	Association	kRP34=0.001*8	Fit
vRP34(12)=kRP34(12).*pIN_Isr_Isr_int_IRS	Dissociation	kRP34=0.01	Fit
vRP34(13)=ps_IRS*fac.*kRP34(13).*pIIrIrI_int.*IRS	Association	kRP34=0.001*8	Fit
vRP34(14)=kRP34(14).*pIIrIrI_int_IRS	Dissociation	kRP34=0.01	Fit
vRP34(15)=ps_IRS*fac.*kRP34(15).*pIN_Isr_Isr_IN_int.*IRS	Association	kRP34=0.001*8	Fit
vRP34(16)=kRP34(16).*pIN_Isr_Isr_IN_int_IRS	Dissociation	kRP34=0.01	Fit
PROLIFERATION & GROWTH (P)
Reaction	Reaction Type	Parameter Values	Source
vP(1)=kP(1)*RasT*CRaf	Association	kP(1)=0.001	General Assumption
vP(2)=kP(2)*RasT_CRaf	Dissociation	kP(2)=0.01	Fit
vP(3)=kP(3)*RasT*BRaf	Association	kP(3)=0.001	General Assumption
vP(4)=kP(4)*RasT_BRaf	Dissociation	kP(4)=0.01	Fit
vP(5)=kP(5)*RasT_CRaf*RasT_CRaf	Association	kP(5)=0.001*100	Fit (Assume subcompartmentalization to match measured dynamics)
vP(6)=kP(6)*RasT_CRaf_RasT_CRaf	Dissociation	kP(6)=0.1*10	Fit and Rushworth et al., 2006 (Assume subcompartmentalization to match measured dynamics)
vP(7)=kP(7)*RasT_BRaf*RasT_BRaf	Association	kP(7)=0.001*100	Fit (Assume subcompartmentalization to match measured dynamics)
vP(8)=kP(8)*RasT_BRaf_RasT_BRaf	Dissociation	kP(8)=0.1*10	Fit and Rushworth et al., 2006 (Assume subcompartmentalization to match measured dynamics)
vP(9)=kP(9)*RasT_CRaf*RasT_Braf	Association	kP(9)=0.001*100	Fit (Assume subcompartmentalization to match measured dynamics)
vP(10)=kP(10)*RasT_CRaf_RasT_BRaf	Dissociation	kP(10)=0.01*10	Fit and Rushworth et al., 2006 (Assume subcompartmentalization to match measured dynamics)
vP(13)=kP(13)*MEK*RasT_CRaf_RasT_CRaf	Association	kP(13)=0.001*100	Fit
vP(14)=kP(14)*MEK_RasT_CRaf_RasT_CRaf	Dissociation	kP(14)=0.1*10	Fit
vP(15)=kP(15)*MEK_RasT_CRaf_RasT_CRaf	Phosphorylation	kP(15)=0.1*10	Fit and Matallanas et al., 2011 (BRaf has higher catalytic constant than CRaf)
vP(16)=kP(16)*pMEK*RasT_CRaf_RasT_CRaf	Association	kP(16)=0.001*100	Fit
vP(17)=kP(17)*pMEK_RasT_CRaf_RasT_CRaf	Dissociation	kP(17)=0.1*10	Fit
vP(18)=kP(18)*pMEK_RasT_CRaf_RasT_CRaf	Phosphorylation	kP(18)=0.1*10	Fit and Matallanas et al., 2011 (BRaf has higher catalytic constant than CRaf)
vP(19)=kP(19)*MEK*RasT_BRaf_RasT_BRaf	Association	kP(19)=0.001*100	Fit
vP(20)=kP(20)*MEK_RasT_BRaf_RasT_BRaf	Dissociation	kP(20)=0.1*10	Fit
vP(21)=kP(21)*MEK_RasT_BRaf_RasT_BRaf	Phosphorylation	kP(21)=1*10	Fit and Matallanas et al., 2011 (BRaf has higher catalytic constant than CRaf)
vP(22)=kP(22)*pMEK*RasT_BRaf_RasT_BRaf	Association	kP(22)=0.001*100	Fit
vP(23)=kP(23)*pMEK_RasT_BRaf_RasT_BRaf	Dissociation	kP(23)=0.1*10	Fit
vP(24)=kP(24)*pMEK_RasT_BRaf_RasT_BRaf	Phosphorylation	kP(24)=1*10	Fit and Matallanas et al., 2011 (BRaf has higher catalytic constant than CRaf)
vP(25)=kP(25)*MEK*RasT_CRaf_RasT_BRaf	Association	kP(25)=0.001*100	Fit
vP(26)=kP(26)*MEK_RasT_CRaf_RasT_BRaf	Dissociation	kP(26)=0.1*10	Fit
vP(27)=kP(27)*MEK_RasT_CRaf_RasT_BRaf	Phosphorylation	kP(27)=0.5*10	Fit and Matallanas et al., 2011 (BRaf has higher catalytic constant than CRaf)
vP(28)=kP(28)*pMEK*RasT_CRaf_RasT_BRaf	Association	kP(28)=0.001*100	Fit
vP(29)=kP(29)*pMEK_RasT_CRaf_RasT_BRaf	Dissociation	kP(29)=0.1*10	Fit
vP(30)=kP(30)*pMEK_RasT_CRaf_RasT_BRaf	Phosphorylation	kP(30)=0.5*10	Fit and Matallanas et al., 2011 (BRaf has higher catalytic constant than CRaf)
vP(31)=kP(31)*pMEK	Dephosphorylation	kP(31)=1/10	Fit
vP(32)=kP(32)*ppMEK	Dephosphorylation	kP(32)=1/100	Fit
vP(33)=kP(33)*ERK*ppMEK	Association	kP(33)=0.001	General Assumption
vP(34)=kP(34)*ERK_ppMEK	Dissociation	kP(34)=0.1*10	Fit
vP(35)=kP(35)*ERK_ppMEK	Phosphorylation	kP(35)=1	General Assumption
vP(36)=kP(36)*pERK*ppMEK	Association	kP(36)=0.001	General Assumption
vP(37)=kP(37)*pERK_ppMEK	Dissociation	kP(37)=0.1*10	Fit
vP(38)=kP(38)*pERK_ppMEK	Phosphorylation	kP(38)=1	General Assumption
vP(39)=kP(39)*ppERKnuc*MKP1	Association	kP(39)=0.001	General Assumption
vP(40)=kP(40)*ppERKnuc_MKP1	Dissociation	kP(40)=0.1	General Assumption
vP(41)=kP(41)*ppERKnuc_MKP1	Dephosphorylation	kP(41)=1	General Assumption
vP(42)=kP(42)*pMKP1	Dephosphorylation	kP(42)=1/1000	Fit
vP(43)=kP(43)*pcFos	Dephosphorylation	kP(43)=1/10	Fit
vP(44)=kP(44)*pTSC2	Dephosphorylation	kP(44)=1.1	Fit
vP(45)=kP(45)*pRSKnuc	Nuclear export	kP(45)=0.013	Nakakuki et al., 2010
vP(46)=kP(46)*G2_SOS*ppERK	Association	kP(46)=0.001	General Assumption
vP(47)=kP(47)*G2_SOS_ppERK	Dissociation	kP(47)=0.1	General Assumption
vP(48)=kP(48)*G2_SOS_ppERK	Phosphorylation	kP(48)=1	General Assumption
vP(49)=kP(49)*G2_pSOS	Dephosphorylation	kP(49)=1/100	Fit
vP(50)=kP(50)*CRaf*ppERK	Association	kP(50)=0.001	General Assumption
vP(51)=kP(51)*CRaf_ppERK	Dissociation	kP(51)=0.1	General Assumption
vP(52)=kP(52)*CRaf_ppERK	Phosphorylation	kP(52)=1	General Assumption
vP(53)=kP(53)*pCRaf	Dephosphorylation	kP(53)=1/100	Fit
vP(54)=kP(54)*RasD*DAG_GRP	Association	kP(54)=0.001	General Assumption
vP(55)=kP(55)*RasD_DAG_GRP	Dissociation	kP(55)=0.1	General Assumption
vP(56)=kP(56)*RasD_DAG_GRP	Phosphorylation	kP(56)=1	General Assumption
vP(57)=kP(57)*RasT*NF1	Association	kP(57)=0.001*20	Fit
vP(58)=kP(58)*RasT_NF1	Dissociation	kP(58)=0.1*20	Fit
vP(59)=kP(59)*RasT_NF1	Phosphorylation	kP(59)=1*10	Fit
vP(64)=kP(64)*pERK*MKP3	Association	kP(64)=0.001	General Assumption
vP(65)=kP(65)*pERK_MKP3	Dissociation	kP(65)=0.1	General Assumption
vP(66)=kP(66)*pERK_MKP3	Dephosphorylation	kP(66)=1	General Assumption
vP(67)=kP(67)*ppERK*MKP3	Association	kP(67)=0.001	General Assumption
vP(68)=kP(68)*ppERK_MKP3	Dissociation	kP(68)=0.1	General Assumption
vP(69)=kP(69)*ppERK_MKP3	Dephosphorylation	kP(69)=1	General Assumption
vP(70)=kP(70)*RSK*ppERK	Association	kP(70)=0.001	General Assumption
vP(71)=kP(71)*RSK_ppERK	Dissociation	kP(71)=0.1	General Assumption
vP(72)=kP(72)*RSK_ppERK	Phosphorylation	kP(72)=1	General Assumption
vP(73)=kP(73)*pRSK	Dephosphorylation	kP(73)=1	General Assumption
vP(74)=kP(74)*ppERK	Nuclear import	kP(74)=0.011	Nakakuki et al., 2010
vP(76)=kP(76)*ppERKnuc*pMKP1	Association	kP(76)=0.001	General Assumption
vP(77)=kP(77)*ppERKnuc_pMKP1	Dissociation	kP(77)=0.1	General Assumption
vP(78)=kP(78)*ppERKnuc_pMKP1	Dephosphorylation	kP(78)=1	General Assumption
vP(79)=kP(79)*ERKnuc	Nuclear export	kP(79)=0.018*50	Fit and Nakakuki et al., 2010
vP(80)=kP(80)*pRSK	Nuclear import	kP(80)=0.011	Nakakuki et al., 2010
vP(81)=kP(81)*MKP1*pRSKnuc	Association	kP(81)=0.001	General Assumption
vP(82)=kP(82)*pRSKnuc_MKP1	Dissociation	kP(82)=0.1	General Assumption
vP(83)=kP(83)*pRSKnuc_MKP1	Phosphorylation	kP(83)=1	General Assumption
vP(84)=kP(84)*MKP1*ppERKnuc	Association	kP(84)=0.001	General Assumption
vP(85)=kP(85)*ppERKnuc_MKP1	Dissociation	kP(85)=0.1	General Assumption
vP(86)=kP(86)*ppERKnuc_MKP1	Phosphorylation	kP(86)=1	General Assumption
vP(87)=kP(87)*cFos*pRSKnuc	Association	kP(87)=0.001	General Assumption
vP(88)=kP(88)*cFos_pRSKnuc	Dissociation	kP(88)=0.1	General Assumption
vP(89)=kP(89)*cFos_pRSKnuc	Phosphorylation	kP(89)=1	General Assumption
vP(90)=kP(90)*cFos*ppERKnuc	Association	kP(90)=0.001	General Assumption
vP(91)=kP(91)*cFos_ppERKnuc	Dissociation	kP(91)=0.1	General Assumption
vP(92)=kP(92)*cFos_ppERKnuc	Phosphorylation	kP(92)=1	General Assumption
vP(93)=kP(93)*pcFos*cJun	Association	kP(93)=0.001	General Assumption
vP(94)=kP(94)*pcFos_cJun	Dissociation	kP(94)=0.1/10	Fit
vP(95)=kP(95)*GRP*DAG	Association	kP(95)=0.001*1000	Fit
vP(96)=kP(96)*DAG_GRP	Dissociation	kP(96)=0.1*1000	Fit
vP(97)=kP(97)*DAG*PKC	Association	kP(97)=0.001	General Assumption
vP(98)=kP(98)*DAG_PKC	Dissociation	kP(98)=0.1	General Assumption
vP(99)=kP(99)*RKIP*DAG_PKC	Association	kP(99)=0.001	General Assumption
vP(100)=kP(100)*RKIP_DAG_PKC	Dissociation	kP(100)=0.1	General Assumption
vP(101)=kP(101)*RKIP_DAG_PKC	Phosphorylation	kP(101)=1	General Assumption
vP(102)=kP(102)*pRKIP	Dephosphorylation	kP(102)=0.001	Fit
vP(105)=kP(105)*PIP3*PTEN	Association	kP(105)=0.001*10	Fit
vP(106)=kP(106)*PIP3_PTEN	Dissociation	kP(106)=0.1*10	Fit
vP(107)=kP(107)*PIP3_PTEN	Dephosphorylation	kP(107)=10	Fit
vP(108)=kP(108)*PIP3*AKT	Association	kP(108)=0.001	General Assumption
vP(109)=kP(109)*PIP3_AKT	Dissociation	kP(109)=0.1	General Assumption
vP(110)=kP(110)*PIP3*PDK1	Association	kP(110)=0.001	General Assumption
vP(111)=kP(111)*PIP3_PDK1	Dissociation	kP(111)=0.1	General Assumption
vP(112)=kP(112)*Rictor*mTOR	Association	kP(112)=0.001	General Assumption
vP(113)=kP(113)*mTORC2	Dissociation	kP(113)=0.1/1000	Fit
vP(114)=kP(114)*PIP3_AKT*PIP3_PDK1	Association	kP(114)=0.001*50	Fit
vP(115)=kP(115)*PIP3_AKT_PIP3_PDK1	Dissociation	kP(115)=0.1*50	Fit
vP(116)=kP(116)*PIP3_AKT_PIP3_PDK1	Phosphorylation	kP(116)=1*10	Fit
vP(117)=kP(117)*PIP3_pAKT	Dephosphorylation	kP(117)=1 /100	Fit
vP(118)=kP(118)*PIP3_pAKT*mTORC2	Association	kP(118)=0.001*50	Fit
vP(119)=kP(119)*PIP3_pAKT_mTORC2	Dissociation	kP(119)=0.1*50	Fit
vP(120)=kP(120)*PIP3_pAKT_mTORC2	Dephosphorylation	kP(120)=1*10	Fit
vP(121)=kP(121)*PIP3_ppAKT	Dephosphorylation	kP(121)=1/1000	Fit
vP(122)=kP(122)*PIP3_ppAKT	Dephosphorylation	kP(122)=1	General Assumption
vP(123)=kP(123)*PIP3*ppAKT	Association	kP(123)=0.001/10	Fit
vP(124)=kP(124)*GSK3b*ppAKT	Association	kP(124)=0.001	General Assumption
vP(125)=kP(125)*GSK3b_ppAKT	Dissociation	kP(125)=0.1	General Assumption
vP(126)=kP(126)*GSK3b_ppAKT	Phosphorylation	kP(126)=1	General Assumption
vP(127)=kP(127)*pGSK3b	Dephosphorylation	kP(127)=0.01	Fit
vP(128)=(kP(128)*bCATENIN*GSK3b^4)/(200^4+GSK3b^4)	Phosphorylation	kP(128)=60	Fit
vP(131)=kP(131)*pbCATENIN	Dephosphorylation	kP(131)=0.01	Fit
vP(132)=kP(132)*bCATENIN	Nuclear import	kP(132)=0.012	Extrapolated from Nakakuki et al., 2010
vP(133)=kP(133)*bCATENINnuc	Nuclear export	kP(133)=0.018	Extrapolated from Nakakuki et al., 2010
vP(134)=kP(134)*TSC2*ppAKT	Association	kP(134)=0.001*10	Fit
vP(135)=kP(135)*TSC2_ppAKT	Dissociation	kP(135)=0.1*10	Fit
vP(136)=kP(136)*TSC2_ppAKT	Phosphorylation	kP(136)=1	General Assumption
vP(137)=kP(137)*TSC2*ppERK	Association	kP(137)=0.001/10	Fit
vP(138)=kP(138)*TSC2_ppERK	Dissociation	kP(138)=0.1	General Assumption
vP(139)=kP(139)*TSC2_ppERK	Phosphorylation	kP(139)=1/10	Fit
vP(140)=kP(140)*TSC1*TSC2	Association	kP(140)=0.001*100	Fit
vP(141)=kP(141)*TSC	Dissociation	kP(141)=0.01	Fit and van Slegtenhorst et al., 1998 (TSC1 and TSC2 have high affinity)
vP(146)=kP(146)*mTORC1	Activation	kP(146)=0.001	Fit and van Slegtenhorst et al., 1998 (TSC1 and TSC2 have high affinity)
vP(147)=(kP(147)*mTORC1active*TSC^4)/(.1+TSC^4)	Inactivation	kP(147)=1	Fit
vP(148)=kP(148)*Raptor*mTOR	Association	kP(148)=0.001	General Assumption
vP(149)=kP(149)*mTORC1	Dissociation	kP(149)=0.1/1000	Fit
vP(150)=kP(150)*EIF4EBP1*mTORC1active	Association	kP(150)=0.001*100	Fit
vP(151)=kP(151)*EIF4EBP1_mTORC1active	Dissociation	kP(151)=0.1*10	Fit
vP(152)=kP(152)*EIF4EBP1_mTORC1active	Phosphorylation	kP(152)=1*10	Fit
vP(153)=kP(153)*pEIF4EBP1	Dephosphorylation	kP(153)=1/100	Fit
vP(154)=kP(154)*S6K*mTORC1active	Association	kP(154)=0.001*10	Fit
vP(155)=kP(155)*S6K_mTORC1active	Dissociation	kP(155)=0.1*10	Fit
vP(156)=kP(156)*S6K_mTORC1active	Phosphorylation	kP(156)=1*10	Fit
vP(157)=kP(157)*pS6K	Dephosphorylation	kP(157)=1/33.33	Fit
vP(158)=kP(158)*FOXO*ppAKT	Association	kP(158)=0.005	Fit
vP(159)=kP(159)*FOXO_ppAKT	Dissociation	kP(159)=0.1	General Assumption
vP(160)=kP(160)*FOXO_ppAKT	Phosphorylation	kP(160)=1	General Assumption
vP(161)=kP(161)*pFOXO	Dephosphorylation	kP(161)=1/1000	Fit
vP(162)=kP(162)*PI3K1*mTORC1active	Association	kP(162)=0.001	General Assumption
vP(163)=kP(163)*PI3K1_mTORC1active	Dissociation	kP(163)=0.1	General Assumption
vP(164)=kP(164)*PI3K1_mTORC1active	Phosphorylation	kP(164)=1	General Assumption
vP(165)=kP(165)*pPI3K1	Dephosphorylation	kP(165)=1/1000	Fit
vP(166)=kP(166)*PI3KC1*PI3KR1	Association	kP(166)=0.001	General Assumption
vP(167)=kP(167)*PI3K1	Dissociation	kP(167)=0.0001	Fit
vP(168)=kP(168)*PI3P	Dephosphorylation	kP(168)=1/1000	Fit
vP(169)=kP(169)*SOS*G2	Association	kP(169)=0.001	General Assumption
vP(170)=kP(170)*G2_SOS	Dissociation	kP(170)=0.0001	Fit
vP(171)=kP(171)*EIF4E*EIF4EBP1	Association	kP(171)=0.001	General Assumption
vP(172)=kP(172)*EIF4EBP1_EIF4E	Dissociation	kP(172)=0.1/10	Fit
vP(173)=kP(173)	Basal Synthesis	kP(173)=0.0483*10	Fit and Zhang et al., 2014
vP(174)=kP(174)*pbCATENIN*TSC	Degradation of pbCATENIN	kP(174)=0.001	Fit
vP(175)=kP(175)*pERK	Dephosphorylation	kP(175)=1/10	Fit
vP(176)=kP(176)*ppERK	Dephosphorylation	kP(176)=1/100	Fit
vP(177)=kP(177)*ppERKnuc	Dephosphorylation	kP(177)=1/20	Fit
vP(178)=kP(178)*ppAKT	Dephosphorylation	kP(178)=1/100	Fit
vP(179)=kP(179)*pAKT	Dephosphorylation	kP(179)=1/10	Fit
vP(180)=kP(180)*RhebT	Basal GTPase Activity	kP(180)=0.00001	Fit
vP(181)=kP(181)*FOXO	Nuclear Import	kP(181)=0.1	Fit and Tzivion et al., 2011 (Unphosphorylated FOXO3 is strictly nuclear)
vP(182)=kP(182)*FOXOnuc	Nuclear Export	kP(182)=0.01	Fit and Tzivion et al., 2011 (Unphosphorylated FOXO3 is strictly nuclear)
vP(183)=kP(183)*PIP2	Basal Activation	kP(183)=0.000005	Fit
vP(184)=kP(184)*PIP3	Basal Inactivation	kP(184)=0.01	Fit
vP(185)=kP(185)*RasD	Basal Activation	kP(185)=0.0004	Fit
vP(186)=kP(186)*RasT	Basal Inactivation	kP(186)=0.01	Fit
vP(187)=kP(187)*MEKi*ppMEK	Association	kP(187)=0.001	General Assumption
vP(188)=kP(188)*MEKi_ppMEK	Dissociation	kP(188)=0.0001	Fit
vP(189)=kP(189)*AKTi*AKT	Association	kP(189)=0.001	General Assumption
vP(190)=kP(190)*AKTi_AKT	Dissociation	kP(190)=0.0001	Fit
PROLIFERATION & GROWTH to APOPTOSIS (PA)
Reaction	Reaction Type	Parameter Values	Source
vPA(1)=kPA(1)*ppERK*BIM;	Association	kPA(1)=0.001	General Assumption
vPA(2)=kPA(2)*ppERK_BIM;	Dissociation	kPA(2)=0.1	General Assumption
vPA(3)=kPA(3)*ppERK_BIM;	Phosphorylation	kPA(3)=1	General Assumption
vPA(4)=kPA(4)*pBIM;	Dephosphorylation	kPA(4)=1/200	Fit
vPA(5)=kPA(5)*ppAKT*BAD;	Association	kPA(5)=0.001	General Assumption
vPA(6)=kPA(6)*ppAKT_BAD;	Dissociation	kPA(6)=0.1	General Assumption
vPA(7)=kPA(7)*ppAKT_BAD;	Phosphorylation	kPA(7)=1	General Assumption
vPA(8)=kPA(8)*ppERK*BAD;	Association	kPA(8)=0.001	General Assumption
vPA(9)=kPA(9)*ppERK_BAD;	Dissociation	kPA(9)=0.1	General Assumption
vPA(10)=kPA(10)*ppERK_BAD;	Phosphorylation	kPA(10)=1	General Assumption
vPA(11)=kPA(11)*pBAD;	Dephosphorylation	kPA(11)=1/1000	Fit
TRANSCRIPTION (TC)
Regulated Gene	Transcriptional Activator (default) or Repressor (noted)	Parameter Values	Source
CCND1	pcFos_cJun / cMyc	k50=1.25 nM; n=3 / k50=450nM ; n=3	Fit
CCND2	pcFos_cJun / cMyc	k50=1.25 nM; n=3 / k50=450nM ; n=3	Fit
CCND3	pcFos_cJun / cMyc	k50=1.25 nM; n=3 / k50=450nM ; n=3	Fit
JUN	pcFos_cJun	k50=0.8 nM; n=3	Fit
CDKN1A (p21)	p53ac (active p53)	k50=50 nM; n=4	Fit
BBC3 (PUMA)	p53ac	k50=1350 nM; n=4	Fit
PMAIP1 (NOXA)	p53ac	k50=1350 nM; n=4	Fit
BCL2L11 (BIM)	FOXOnuc (FOXO in nucleus)	k50=45 nM; n=4	Fit
EGFR	FOXOnuc	k50=60 nM; n=4	Fit
ERBB2	FOXOnuc	k50=60 nM; n=4	Fit
ERBB3	FOXOnuc	k50=60 nM; n=4	Fit
ERBB4	FOXOnuc	k50=60 nM; n=4	Fit
MET	FOXOnuc	k50=60 nM; n=4	Fit
PDGFRA	FOXOnuc	k50=60 nM; n=4	Fit
PDGFRB	FOXOnuc	k50=60 nM; n=4	Fit
FGFR1	FOXOnuc	k50=60 nM; n=4	Fit
FGFR2	FOXOnuc	k50=60 nM; n=4	Fit
IGF1R	FOXOnuc	k50=60 nM; n=4	Fit
INSR	FOXOnuc	k50=60 nM; n=4	Fit
SPRY2 (Sprouty)	ppERKnuc (ppERK in nucleus) / pRSKnuc (pRSK in nucleus)	k50=65 nM; n=4 / k50=20 nM; n=4	Fit
DUSP6	ppERKnuc / pRSKnuc	k50=40 nM; n=4 / k50=10 nM; n=4	Fit
DUSP1	ppERKnuc / pRSKnuc	k50=40 nM; n=4 / k50=10 nM; n=4	Fit
FOS (cFos)	ppERKnuc / pRSKnuc / pcFos_cJun (REPRESSOR)	k50=20 nM; n=4 / k50=5 nM; n=4 / k50=0.8 nM; n=4	Fit
MYC (cMyc)	bCATENINnuc (beta-Catenin in nucleus)	k50=250 nM; n=4	Fit
DNA DAMAGE (D)
Reaction	Reaction Type	Parameter Values	Source
***vD(1)= bp;	p53inac basal synthesis rate	NA	Batchelor et al., 2011
vD(2)= ampi*Mdm2*p53inac;	Mdm2-dependent p53inactive degradation rate	See Batchelor et al., 2011	Batchelor et al., 2011
vD(3)= basalp53act + bsp*p53inac*(ATMP.^ns./(ATMP.^ns+Ts.^ns)+ATRac.^ns./(ATRac.^ns+Ts.^ns));	p53 active production rate	See Batchelor et al., 2011	Batchelor et al., 2011
vD(4)= awpa*Wip1*p53ac;	Wip1-dependent p53active degradation rate	See Batchelor et al., 2011	Batchelor et al., 2011
vD(5)= api*p53inac;	p53inactive degradation rate	See Batchelor et al., 2011	Batchelor et al., 2011
vD(6)= ampa*Mdm2*p53ac;	Mdm2-dependent p53active degradation rate	See Batchelor et al., 2011	Batchelor et al., 2011
***vD(7)= bm*Mdm2pro;	p53-dependent Mdm2 production rate	NA	Batchelor et al., 2011
***vD(8)= bmi;	basal Mdm2 synthesis rate	NA	Batchelor et al., 2011
vD(9)= asm*Mdm2*ATMP;	ATMactive-dependent Mdm2 inactivation (degradation) rate	See Batchelor et al., 2011	Batchelor et al., 2011
vD(10)= asm2*Mdm2*ATRac;	ATRactive-dependent Mdm2 inactivation (degradation) rate	See Batchelor et al., 2011	Batchelor et al., 2011
vD(11)= am*Mdm2;	Mdm2 degradation rate	See Batchelor et al., 2011	Batchelor et al., 2011
***vD(12)= bw*Wip1pro;	p53-dependent Wip1 production rate	NA	Batchelor et al., 2011
vD(13)= aw*Wip1;	Wip1 degradation rate	See Batchelor et al., 2011	Batchelor et al., 2011
vD(14)= bs*((damageDSB^kDnDS)/((kDkmDS^kDnDS)+(damageDSB^kDnDS)));	Double-stranded break (DSB) induction	bs=2.8; kDnDS=20; kDkmDS=2;	Fit and Batchelor et al., 2011
vD(15)= aws*ATMP*Wip1.^nw./(Wip1.^nw+Tw.^nw);	WIP1-mediated ATMP degradation	See Batchelor et al., 2011	Batchelor et al., 2011
vD(16)= as*ATMP;	Basal ATMP degradation rate.	See Batchelor et al., 2011	Batchelor et al., 2011
vD(17)= bs2*((damageSSB^kDnSS)/((kDkmSS^kDnSS)+(damageSSB^kDnSS)));	Single-stranded break (SSB) induction	See Batchelor et al., 2011	Batchelor et al., 2011
vD(18)= as*ATRac;	Basal ATRac degradation rate.	bs2=1.25; kDnSS=20; kDkmSS=2;	Fit and Batchelor et al., 2011
vD(19)= Mdm2product1/tau1;	p53-dependent MDM2 synthesis	tau1=122.2128	Fit
vD(20)= p53ac/tau1;	p53-dependent MDM2 synthesis	tau1=122.2128	Fit
vD(21)= Mdm2product2/tau2;	p53-dependent MDM2 synthesis	tau2=211.0104	Fit
vD(22)= Mdm2product1/tau2;	p53-dependent MDM2 synthesis	tau2=211.0104	Fit
vD(23)= Mdm2product3/tau3;	p53-dependent MDM2 synthesis	tau3=12.88008	Fit
vD(24)= Mdm2product2/tau3;	p53-dependent MDM2 synthesis	tau3=12.88008	Fit
vD(25)= Mdm2product4/tau4;	p53-dependent MDM2 synthesis	tau4=1213.38	Fit
vD(26)= Mdm2product3/tau4;	p53-dependent MDM2 synthesis	tau4=1213.38	Fit
vD(27)= Mdm2product5/tau5;	p53-dependent MDM2 synthesis	tau5=48.5856	Fit
vD(28)= Mdm2product4/tau5;	p53-dependent MDM2 synthesis	tau5=48.5856	Fit
vD(29)= Mdm2product6/tau6;	p53-dependent MDM2 synthesis	tau6=111.3804	Fit
vD(30)= Mdm2product5/tau6;	p53-dependent MDM2 synthesis	tau6=111.3804	Fit
vD(31)= Mdm2product7/tau7;	p53-dependent MDM2 synthesis	tau7=15.28632	Fit
vD(32)= Mdm2product6/tau7;	p53-dependent MDM2 synthesis	tau7=15.28632	Fit
vD(33)= Mdm2product8/tau8;	p53-dependent MDM2 synthesis	tau8=291.9924	Fit
vD(34)= Mdm2product7/tau8;	p53-dependent MDM2 synthesis	tau8=291.9924	Fit
vD(35)= Mdm2product9/tau9;	p53-dependent MDM2 synthesis	tau9=363.348	Fit
vD(36)= Mdm2product8/tau9;	p53-dependent MDM2 synthesis	tau9=363.348	Fit
vD(37)= Mdm2pro/tau10;	p53-dependent MDM2 synthesis	tau10=478.62	Fit
vD(38)= Mdm2product9/tau10;	p53-dependent MDM2 synthesis	tau10=478.62	Fit
vD(39)= Wip1product1/tau11;	p53-depenedent WIP1 synthesis	tau11=289.3572	Fit
vD(40)= p53ac/tau11;	p53-depenedent WIP1 synthesis	tau11=289.3572	Fit
vD(41)= Wip1product2/tau12;	p53-depenedent WIP1 synthesis	tau12=440.892	Fit
vD(42)= Wip1product1/tau12;	p53-depenedent WIP1 synthesis	tau12=440.892	Fit
vD(43)= Wip1product3/tau13;	p53-depenedent WIP1 synthesis	tau13=594.792	Fit
vD(44)= Wip1product2/tau13;	p53-depenedent WIP1 synthesis	tau13=594.792	Fit
vD(45)= Wip1product4/tau14;	p53-depenedent WIP1 synthesis	tau14=357.246	Fit
vD(46)= Wip1product3/tau14;	p53-depenedent WIP1 synthesis	tau14=357.246	Fit
vD(47)= Wip1product5/tau15;	p53-depenedent WIP1 synthesis	tau15=490.644	Fit
vD(48)= Wip1product4/tau15;	p53-depenedent WIP1 synthesis	tau15=490.644	Fit
vD(49)= Wip1product6/tau16;	p53-depenedent WIP1 synthesis	tau16=1026.18	Fit
vD(50)= Wip1product5/tau16;	p53-depenedent WIP1 synthesis	tau16=1026.18	Fit
vD(51)= Wip1product7/tau17;	p53-depenedent WIP1 synthesis	tau17=380.7	Fit
vD(52)= Wip1product6/tau17;	p53-depenedent WIP1 synthesis	tau17=380.7	Fit
vD(53)= Wip1product8/tau18;	p53-depenedent WIP1 synthesis	tau18=238.6764	Fit
vD(54)= Wip1product7/tau18;	p53-depenedent WIP1 synthesis	tau18=238.6764	Fit
vD(55)= Wip1product9/tau19;	p53-depenedent WIP1 synthesis	tau19=399.312	Fit
vD(56)= Wip1product8/tau19;	p53-depenedent WIP1 synthesis	tau19=399.312	Fit
vD(57)= Wip1pro/tau20;	p53-depenedent WIP1 synthesis	tau20=152.7624	Fit
vD(58)= Wip1product9/tau20;	p53-depenedent WIP1 synthesis	tau20=152.7624	Fit
vD(63)=fixdsb1*BRCA2*damageDSB;	DNA damage repair due to BRCA2	fixdsb1=5E-5	Fit
vD(64)=fixmsh*MSH6*damageSSB;	DNA damage repair due to MSH6	figmsh=1E-5	Fit
vD(65)=fixmgmt*MGMT*damageSSB;	DNA damage repair due to MGMT	fixmgmt=1E-5	Fit
vD(66)=(kDDbasal+kDDE*(Etop/(Etop+kDEtop)))*(((Ma+Me)^kDnSP)/(((Ma+Me)^kDnSP)+(kDkmSP^kDnSP)));	DSB and SSB induction by Etoposide	kDDbasal=1x10-6; kDDE=0.005; kDEtop=5000; kDkmSP=20; kDnSP=5;	Fit
*** Synthesis reaction usurped by Expression submodel
CELL CYCLE (C)
Reaction	Reaction Type	Parameter Values (All cell cycle constants are reduced by a factor of 10. See Methods)	Source
***vC(1)=vsprb;	pRb(Rb) synthesis	NA	Gerard & Goldbeter, 2009
vC(2)=kpc1*pRB*E2F;	pRb binding to E2F	See Gerard & Goldbeter, 2009	Gerard & Goldbeter, 2009
vC(3)=kpc2*pRBc1;	dissociation of that pRbE2F complex	See Gerard & Goldbeter, 2009	Gerard & Goldbeter, 2009
vC(4)=V1*(pRB/(K1+pRB))*(Md+Mdp27);	pRb phosphorylation	See Gerard & Goldbeter, 2009	Gerard & Goldbeter, 2009
vC(5)=V2*(pRBp/(K2+pRBp))	pRb dephosphorylation	See Gerard & Goldbeter, 2009	Gerard & Goldbeter, 2009
vC(6)=kdprb*pRB	pRb degradation	See Gerard & Goldbeter, 2009	Gerard & Goldbeter, 2009
vC(7)=V3*(pRBp/(K3+pRBp))*Me	pRbp phosphorylating to pRbpp	See Gerard & Goldbeter, 2009	Gerard & Goldbeter, 2009
vC(8)=V4*(pRBpp/(K4+pRBpp))	pRbpp dephosphorylation to pRbp	See Gerard & Goldbeter, 2009	Gerard & Goldbeter, 2009
vC(9)=kpc3*pRBp*E2F	pRbp binding to E2F	See Gerard & Goldbeter, 2009	Gerard & Goldbeter, 2009
vC(10)=kpc4*pRBc2	pRbp dissociation from E2F	See Gerard & Goldbeter, 2009	Gerard & Goldbeter, 2009
vC(11)=kdprbp*pRBp	pRbp degradation	See Gerard & Goldbeter, 2009	Gerard & Goldbeter, 2009
vC(12)=kdprbpp*pRBpp	pRbpp degradation	See Gerard & Goldbeter, 2009	Gerard & Goldbeter, 2009
***vC(13)=vse2f	E2F synthesis	NA	Gerard & Goldbeter, 2009
vC(14)=V1e2f*Ma*(E2F/(E2F+K1e2f))	E2F phosphorylation by active CYCACDK2	See Gerard & Goldbeter, 2009	Gerard & Goldbeter, 2009
vC(15)=V2e2f*(E2Fp/(E2Fp+K2e2f))	pE2F dephosphorylation to E2F	See Gerard & Goldbeter, 2009	Gerard & Goldbeter, 2009
vC(16)=kde2f*E2F	E2F degradation	See Gerard & Goldbeter, 2009	Gerard & Goldbeter, 2009
vC(17)=kde2fp*E2Fp	pE2F degradation	See Gerard & Goldbeter, 2009	Gerard & Goldbeter, 2009
***vC(18)=kcd1+kcd2*E2F*(Ki7/(Ki7+pRB))*(Ki8/(Ki8+pRBp))	cycd synthesis due to E2f inhibited by pRb and pRbp	kcd1=0.0032	Fit (Estimated during Initialization)
vC(19)=kcom1*Cd*(cdk4tot-(Mdi+Md+Mdp27+Mdp21))	cycd binding to cdk4/6	See Gerard & Goldbeter, 2009	Gerard & Goldbeter, 2009
vC(20)=kdecom1*Mdi	dissociation of CYCD from CYCDCDK4/6(i) complex	See Gerard & Goldbeter, 2009	Gerard & Goldbeter, 2009
vC(21)=Vdd*(Cd/(Kdd+Cd))	maximum cycd degradation	See Gerard & Goldbeter, 2009	Gerard & Goldbeter, 2009
vC(22)=kddd*Cd	non specific cycd degradation	See Gerard & Goldbeter, 2009	Gerard & Goldbeter, 2009
vC(23)=Vm2d*(Md/(K2d+Md))	inactivation of CYCDCK4/6(a) or Md	See Gerard & Goldbeter, 2009	Gerard & Goldbeter, 2009
vC(24)=Vm1d*(Mdi/(K1d+Mdi))	activation of CYCDCDK4/6(i) or Mdi	See Gerard & Goldbeter, 2009	Gerard & Goldbeter, 2009
vC(25)=kc1*Md*p27	CYCDCDK4/6(a) or Md binding to p27	See Gerard & Goldbeter, 2009	Gerard & Goldbeter, 2009
vC(26)=kc2*Mdp27	dissociation of CYCDCDK4/6p27 coplex or Mdp27 to Md	See Gerard & Goldbeter, 2009	Gerard & Goldbeter, 2009
***vC(27)=kce*E2F*(Ki9/(Ki9+pRB))*(Ki10/(Ki10+pRBp))	CYCE synthesis	NA	Gerard & Goldbeter, 2009
vC(28)=kcom2*Ce*(cdk2tot-(Mei+Me+Mep27+Mep21+Mai+Ma+Map27+Map21))	CYCE going into complex with cdk2	See Gerard & Goldbeter, 2009	Gerard & Goldbeter, 2009
vC(29)=kdecom2*Mei	dissociation of complex CYCECDK2(i)	See Gerard & Goldbeter, 2009	Gerard & Goldbeter, 2009
vC(30)=Vde*(Skp2/(Kdceskp2+Skp2))*(Ce/(Kde+Ce))	CYCE degradation	See Gerard & Goldbeter, 2009	Gerard & Goldbeter, 2009
vC(31)=Vm2e*(Wee1+ib2)*(Me/(K2e+Me))	inactivation of CYCECDK2	See Gerard & Goldbeter, 2009	Gerard & Goldbeter, 2009
vC(32)=Vm1e*Pe*(Mei/(K1e+Mei))	activation of CYCECDK2	See Gerard & Goldbeter, 2009	Gerard & Goldbeter, 2009
vC(33)=kc3*Me*p27	CYCECDK2 binding to p27	See Gerard & Goldbeter, 2009	Gerard & Goldbeter, 2009
vC(34)=kc4*Mep27	dissociation of CYCECDK2p27	See Gerard & Goldbeter, 2009	Gerard & Goldbeter, 2009
***vC(35)=vsskp2	synthesis of SKP2	NA	Gerard & Goldbeter, 2009
vC(36)=Vdskp2*(Skp2/(Kdskp2+Skp2))*(Cdh1a/(Kcdh1+Cdh1a))	max SKP2 degradation	See Gerard & Goldbeter, 2009	Gerard & Goldbeter, 2009
vC(37)=kddskp2*Skp2	non-specific SKP2 degradation	See Gerard & Goldbeter, 2009	Gerard & Goldbeter, 2009
***vC(38)=vspei	synthesis of inactivated CDC25(i) or pei	NA	Gerard & Goldbeter, 2009
vC(39)=V6e*(xe1+xe2*Chk1)*(Pe/(K6e+Pe))	Pei inactivation	See Gerard & Goldbeter, 2009	Gerard & Goldbeter, 2009
vC(40)=Vm5e*(Me+ae)*(Pei/(K5e+Pei))	Pei activation	See Gerard & Goldbeter, 2009	Gerard & Goldbeter, 2009
vC(41)=kdpei*Pei	Pei degradation	See Gerard & Goldbeter, 2009	Gerard & Goldbeter, 2009
vC(42)=kdpe*Pe	Pe degradation	See Gerard & Goldbeter, 2009	Gerard & Goldbeter, 2009
***vC(43)=kca*E2F*(Ki11/(Ki11+pRB))*(Ki12/(Ki12+pRBp))	CYCA synthesis induced by E2F inhibited by pRb and pRbp Keep like this for now.	NA	Gerard & Goldbeter, 2009
vC(44)=kcom3*Ca*(cdk2tot-(Mei+Me+Mep27+Mep21+Mai+Ma+Map27+Map21))	CYCA binding to CDK2 making CYCACDK2(i) Mai	See Gerard & Goldbeter, 2009	Gerard & Goldbeter, 2009
vC(45)=kdecom3*Mai	dissociation of Mai complex	See Gerard & Goldbeter, 2009	Gerard & Goldbeter, 2009
vC(46)=Vda*(Ca/(Kda+Ca))*(Cdc20a/(Kacdc20+Cdc20a))	CYCA degradation induced by Cdc20(a)	See Gerard & Goldbeter, 2009	Gerard & Goldbeter, 2009
vC(47)=kdda*Ca	non specific CYCA degradation	See Gerard & Goldbeter, 2009	Gerard & Goldbeter, 2009
vC(48)=Vm2a*(Wee1+ib3)*(Ma/(K2a+Ma))	inactivation of CYCACDK2(a) or Ma complex	See Gerard & Goldbeter, 2009	Gerard & Goldbeter, 2009
vC(49)=Vm1a*Pa*(Mai/(K1a+Mai))	activation of CYCACDK2(i) or Mai complex	See Gerard & Goldbeter, 2009	Gerard & Goldbeter, 2009
vC(50)=kc5*Ma*p27	Ma binding to P27 making CYCACDK2p27	See Gerard & Goldbeter, 2009	Gerard & Goldbeter, 2009
vC(51)=kc6*Map27	dissociation of Map27 to Map and p27	See Gerard & Goldbeter, 2009	Gerard & Goldbeter, 2009
vC(52)=V1p27*Me*(p27/(p27+K1p27))	inactivation of p27 by CYCECDK2(a)	See Gerard & Goldbeter, 2009	Gerard & Goldbeter, 2009
vC(53)=V2p27*(p27p/(p27p+K2p27))	activation of p27	See Gerard & Goldbeter, 2009	Gerard & Goldbeter, 2009
vC(54)=Vdp27p*(Skp2/(Skp2+Kdp27skp2))*(p27p/(p27p+Kdp27p))	max p27p degradation	See Gerard & Goldbeter, 2009	Gerard & Goldbeter, 2009
vC(55)=kddp27p*p27p	non specific p27p degradation	See Gerard & Goldbeter, 2009	Gerard & Goldbeter, 2009
vC(56)=V2cdh1*(Cdh1a/(K2cdh1+Cdh1a))*(Ma+Mb)	inactivation of Cdh1(a)	See Gerard & Goldbeter, 2009	Gerard & Goldbeter, 2009
vC(57)=V1cdh1*(Cdh1i/(K1cdh1+Cdh1i))	activation of Cdh1(1)	See Gerard & Goldbeter, 2009	Gerard & Goldbeter, 2009
vC(58)=kdcdh1i*Cdh1i	inactive Cdh1(i) degradation	See Gerard & Goldbeter, 2009	Gerard & Goldbeter, 2009
***vC(59)=vscdh1a	synthesis of Cdh1(a)	NA	Gerard & Goldbeter, 2009
vC(60)=kdcdh1a*Cdh1a	Cdh1(a) degradation	See Gerard & Goldbeter, 2009	Gerard & Goldbeter, 2009
***vC(61)=vspai	CDC25(i) Pai synthesis	NA	Gerard & Goldbeter, 2009
vC(62)=V6a*(xa1+xa2*Chk1)*(Pa/(K6a+Pa))	Pa Cdc25(a) inactivation to Pai	See Gerard & Goldbeter, 2009	Gerard & Goldbeter, 2009
vC(63)=Vm5a*(Ma+aa)*(Pai/(K5a+Pai))	Pai activation to Pa	See Gerard & Goldbeter, 2009	Gerard & Goldbeter, 2009
vC(64)=kdpai*Pai	Pai degradation	See Gerard & Goldbeter, 2009	Gerard & Goldbeter, 2009
vC(65)=kdpa*Pa	Pa degradation	See Gerard & Goldbeter, 2009	Gerard & Goldbeter, 2009
***vC(66)=vcb	CYCB synthesis	NA	Gerard & Goldbeter, 2009
vC(67)=kcom4*Cb*(cdk1tot-(Mbi+Mb+Mbp27+Mbp21))	CYCB forming CYCBCDK1(i) complex	See Gerard & Goldbeter, 2009	Gerard & Goldbeter, 2009
vC(68)=kdecom4*Mbi	dissociation of CYCBCDK1(i) complex	See Gerard & Goldbeter, 2009	Gerard & Goldbeter, 2009
vC(69)=Vdb*(Cb/(Kdb+Cb))*((Cdc20a/(Kdbcdc20+Cdc20a))+(Cdh1a/(Kdbcdh1+Cdh1a)))	max CYCB degradation induced by Cdc20(a)	See Gerard & Goldbeter, 2009	Gerard & Goldbeter, 2009
vC(70)=kddb*Cb	non specific CYCB degradation	See Gerard & Goldbeter, 2009	Gerard & Goldbeter, 2009
vC(71)=Vm2b*(Wee1+ib1)*(Mb/(K2b+Mb))	Mb inactivation to Mbi	See Gerard & Goldbeter, 2009	Gerard & Goldbeter, 2009
vC(72)=Vm1b*Pb*(Mbi/(K1b+Mbi))	Mbi becoming active	See Gerard & Goldbeter, 2009	Gerard & Goldbeter, 2009
vC(73)=kc7*Mb*p27	Mb (active CYCBCDK1) binding to p27	See Gerard & Goldbeter, 2009	Gerard & Goldbeter, 2009
vC(74)=kc8*Mbp27	dissociation of Mb and p27	See Gerard & Goldbeter, 2009	Gerard & Goldbeter, 2009
***vC(75)=vscdc20i	cdc20(i) synthesis	NA	Gerard & Goldbeter, 2009
vC(76)=Vm3b*Mb*(Cdc20i/(K3b+Cdc20i))	activation of cdc20(i) through phosphorylation by CYCBCDK1	See Gerard & Goldbeter, 2009	Gerard & Goldbeter, 2009
vC(77)=Vm4b*(Cdc20a/(K4b+Cdc20a))	cdc20(a) inactivation to cdc20(i)	See Gerard & Goldbeter, 2009	Gerard & Goldbeter, 2009
vC(78)=kdcdc20i*Cdc20i	cdc20i degradation	See Gerard & Goldbeter, 2009	Gerard & Goldbeter, 2009
vC(79)=kdcdc20a*Cdc20a	degradation of cdc20a	See Gerard & Goldbeter, 2009	Gerard & Goldbeter, 2009
***vC(80)=vspbi	synthesis of inactive CDC25 Pbi	NA	Gerard & Goldbeter, 2009
vC(81)=V6b*(xb1+xb2*Chk1)*(Pb/(K6b+Pb))	inactivation of CDC25 (Pb)	See Gerard & Goldbeter, 2009	Gerard & Goldbeter, 2009
vC(82)=Vm5b*(Mb+ab)*(Pbi/(K5b+Pbi))	activation of CDC25(i) (Pbi)	See Gerard & Goldbeter, 2009	Gerard & Goldbeter, 2009
vC(83)=kdpbi*Pbi	degradation of inactive CDC25 (Pbi)	See Gerard & Goldbeter, 2009	Gerard & Goldbeter, 2009
vC(84)=kdpb*Pb	degradation of active CDC25 (Pb)	See Gerard & Goldbeter, 2009	Gerard & Goldbeter, 2009
***vC(85)=vswee1	Wee1 synthesis	NA	Gerard & Goldbeter, 2009
vC(86)=Vm7b*(Mb+ib)*(Wee1/(K7b+Wee1))	wee1 inactivation through phosphorylation due to CYCBCDK1	See Gerard & Goldbeter, 2009	Gerard & Goldbeter, 2009
vC(87)=Vm8b*(Wee1p/(K8b+Wee1p))	wee1p(wee1(i)) activation through dephosphorylation	See Gerard & Goldbeter, 2009	Gerard & Goldbeter, 2009
vC(88)=kdWee1*Wee1	wee1 degradation	See Gerard & Goldbeter, 2009	Gerard & Goldbeter, 2009
vC(89)=kdWee1p*Wee1p	wee1p degradation	See Gerard & Goldbeter, 2009	Gerard & Goldbeter, 2009
vC(90)=V1chk*ATRac*((Chk1tot-Chk1)/(K1chk+(Chk1tot-Chk1)))	activation of Chk1 through phosphorylation by kinase ATR	See Gerard & Goldbeter, 2009	Gerard & Goldbeter, 2009
vC(91)=V2chk*(Chk1/(K2chk+Chk1))	Chk1 inactivation through dephosphorylation	See Gerard & Goldbeter, 2009	Gerard & Goldbeter, 2009
vC(92)=kdde*Ce	non-specific cycE degradation	See Gerard & Goldbeter, 2009	Gerard & Goldbeter, 2009
***vC(93)=vs1p27	basal p27 synthesis	NA	Gerard & Goldbeter, 2009
***vC(94)=vs2p27*E2F*(Ki13/(Ki13+pRB))*(Ki14/(Ki14+pRBp))	synthesis of p27 induced by E2F, inhibited by pRB and pRBp Keep like this for now.	NA	Gerard & Goldbeter, 2009
vC(95)=kddp27*p27	non-specific p27 degradation.	See Gerard & Goldbeter, 2009	Gerard & Goldbeter, 2009
vC(96)=kc9*Md*p21	CYCDCDK4/6(a) or Md binding to p21	See Gerard & Goldbeter, 2009	Gerard & Goldbeter, 2009
vC(97)=kc10*Mdp21	dissociation of CYCDCDK4/6p21 coplex or Mdp21 to Md	See Gerard & Goldbeter, 2009	Gerard & Goldbeter, 2009
vC(98)=kc11*Me*p21	CYCECDK2 binding to p21	See Gerard & Goldbeter, 2009	Gerard & Goldbeter, 2009
vC(99)=kc12*Mep21	dissociation of CYCECDK2p21	See Gerard & Goldbeter, 2009	Gerard & Goldbeter, 2009
vC(100)=kc13*Ma*p21	Ma binding to P21 making CYCACDK2p21	See Gerard & Goldbeter, 2009	Gerard & Goldbeter, 2009
vC(101)=kc14*Map21	dissociation of Map21 to Map and p21	See Gerard & Goldbeter, 2009	Gerard & Goldbeter, 2009
vC(102)=kc15*Mb*p21	Mb (active CYCBCDK1) binding to p21	See Gerard & Goldbeter, 2009	Gerard & Goldbeter, 2009
vC(103)=kc16*Mbp21	dissociation of Mb and p21	See Gerard & Goldbeter, 2009	Gerard & Goldbeter, 2009
vC(104)=kddp21*p21	non-specific p21 degradation	kddp21=1.7x10-5	Fit (Estimated during Initialization)
vC(1:104)=vC(1:104)*eps	Multiplication factor	17	Gerard & Goldbeter, 2009
*** Synthesis reaction usurped by Expression submodel
APOPTOSIS (A)
Reaction	Reaction Type	Parameter Values	Source
vA(1)=kA(1)*L*R *Vc/Ve;	Association	kA(1)=0.00126483	Albeck et al., 2008
vA(2)=kA(2)*L_R;	Dissociation	kA(2)=0.001	Albeck et al., 2008
vA(3)=kA(3)*L_R;	Catalysis	kA(3)=0.000001/10	Fit
vA(4)=kA(4)*Ractive*flip;	Association	kA(4)=0.003162075	Albeck et al., 2008
vA(5)=kA(5)*Ractive_flip;	Dissociation	kA(5)=0.001	Albeck et al., 2008
vA(6)=kA(6)*Ractive*pC8;	Association	kA(6)=0.003162075	Albeck et al., 2008
vA(7)=kA(7)*Ractive_pC8;	Dissociation	kA(7)=0.001	Albeck et al., 2008
vA(8)=kA(8)*Ractive_pC8;	Catalysis	kA(8)=1	Albeck et al., 2008
vA(9)=kA(9)*C8*Bar;	Association	kA(9)=0.003162075	Albeck et al., 2008
vA(10)=kA(10)*C8_Bar;	Dissociation	kA(10)=0.001	Albeck et al., 2008
vA(11)=kA(11)*C8*pC3;	Association	kA(11)=0.000316207	Albeck et al., 2008
vA(12)=kA(12)*C8_pC3;	Dissociation	kA(12)=0.001	Albeck et al., 2008
vA(13)=kA(13)*C8_pC3;	Catalysis	kA(13)=0.001/1000	Fit
vA(14)=kA(14)*C3*pC6;	Association	kA(14)=3.16207E-06/10000	Fit
vA(15)=kA(15)*C3_pC6;	Dissociation	kA(15)=0.001	Albeck et al., 2008
vA(16)=kA(16)*C3_pC6;	Catalysis	kA(16)=1	Albeck et al., 2008
vA(17)=kA(17)*pC8*C6;	Association	kA(17)=9.48622E-06/10	Fit
vA(18)=kA(18)*C6_C8;	Dissociation	kA(18)=0.001	Albeck et al., 2008
vA(19)=kA(19)*C6_C8;	Catalysis	kA(19)=1	Albeck et al., 2008
vA(20)=kA(20)*C3*XIAP;	Association	kA(20)=0.00632415	Albeck et al., 2008
vA(21)=kA(21)*C3_XIAP;	Dissociation	kA(21)=0.001	Albeck et al., 2008
vA(22)=kA(22)*C3_XIAP;	Catalysis	kA(22)=0.1	Albeck et al., 2008
vA(23)=kA(23)*C3*PARP;	Association	kA(23)=3.16207E-05/100	Fit
vA(24)=kA(24)*C3_PARP;	Dissociation	kA(24)=0.01	Albeck et al., 2008
vA(25)=kA(25)*C3_PARP;	Catalysis	kA(25)=1	Albeck et al., 2008
vA(26)=kA(26)*C8*Bid;	Association	kA(26)=3.16207E-06/100	Fit
vA(27)=kA(27)*C8_Bid;	Dissociation	kA(27)=0.001	Albeck et al., 2008
vA(28)=kA(28)*C8_Bid;	Catalysis	kA(28)=0.0001/10000	Fit
vA(29)=kA(29)*tBid*Bcl2c;	Association	kA(29)=0.003162075	Albeck et al., 2008
vA(30)=kA(30)*tBid_Bcl2c;	Dissociation	kA(30)=0.001	Albeck et al., 2008
vA(31)=kA(31)*tBid*Bax;	Association	kA(31)=0.000316207	Albeck et al., 2008
vA(32)=kA(32)*tBid_Bax;	Dissociation	kA(32)=0.001	Albeck et al., 2008
vA(33)=kA(33)*tBid_Bax;	Catalysis	kA(33)=1	Albeck et al., 2008
vA(34)=kA(34)*Baxactive;	Associating to mitochondria	kA(34)=0.01	Albeck et al., 2008
vA(35)=kA(35)*Baxm;	Dissociating from mitochondria	kA(35)=0.01	Albeck et al., 2008
vA(36)=kA(36)*Baxm*Bcl2;	Association	kA(36)=0.003162075	Albeck et al., 2008
vA(37)=kA(37)*Baxm_Bcl2;	Dissociation	kA(37)=0.001	Albeck et al., 2008
vA(38)=kA(38)*Baxm^2;	Association	kA(38)=316.2075*100000	Fit
vA(39)=kA(39)*Bax2;	Dissociation	kA(39)=10*10000	Fit
vA(40)=kA(40)*Bcl2*Bax2;	Association	kA(40)=0.003162075	Albeck et al., 2008
vA(41)=kA(41)*Bax2_Bcl2;	Dissociation	kA(41)=0.001	Albeck et al., 2008
vA(42)=kA(42)*Bax2^2;	Association	kA(42)=316.2075*100000	Fit
vA(43)=kA(43)*Bax4;	Dissociation	kA(43)=10*10000	Fit
vA(44)=kA(44)*Bcl2*Bax4;	Association	kA(44)=0.003162075	Albeck et al., 2008
vA(45)=kA(45)*Bax4_Bcl2;	Dissociation	kA(45)=0.001	Albeck et al., 2008
vA(46)=kA(46)*M*Bax4;	Association	kA(46)=0.003162075	Albeck et al., 2008
vA(47)=kA(47)*Bax4_M;	Dissociation	kA(47)=0.001	Albeck et al., 2008
vA(48)=kA(48)*Bax4_M;	Catalysis	kA(48)=1	Albeck et al., 2008
vA(49)=kA(49)*Mactive*CytoCm;	Association	kA(49)=0.00632415	Albeck et al., 2008
vA(50)=kA(50)*Mactive_CytoCm;	Dissociation	kA(50)=1*1000	Fit
vA(51)=kA(51)*Mactive_CytoCm;	Catalysis	kA(51)=0.1/100	Fit
vA(52)=kA(52)*Mactive*Smacm;	Association	kA(52)=0.00632415	Albeck et al., 2008
vA(53)=kA(53)*Mactive_Smacm;	Dissociation	kA(53)=1*1000	Fit
vA(54)=kA(54)*Mactive_Smacm;	Catalysis	kA(54)=0.1/100	Fit
vA(55)=kA(55)*CytoCr;	Transport	kA(55)=0.01	Albeck et al., 2008
vA(56)=kA(56)*CytoC;	Transport	kA(56)=0.01	Albeck et al., 2008
vA(57)=kA(57)*CytoC*Apaf;	Association	kA(57)=0.001581038	Albeck et al., 2008
vA(58)=kA(58)*CytoC_Apaf;	Dissociation	kA(58)=0.001	Albeck et al., 2008
vA(59)=kA(59)*CytoC_Apaf;	Catalysis	kA(59)=1	Albeck et al., 2008
vA(60)=kA(60)*Apafactive*pC9;	Association	kA(60)=0.000158104	Albeck et al., 2008
vA(61)=kA(61)*Apop;	Dissociation	kA(61)=0.001	Albeck et al., 2008
vA(62)=kA(62)*pC3*Apop;	Association	kA(62)=1.58104E-05	Albeck et al., 2008
vA(63)=kA(63)*Apop_C3;	Dissociation	kA(63)=0.001	Albeck et al., 2008
vA(64)=kA(64)*Apop_C3;	Catalysis	kA(64)=0.0001/10000	Fit
vA(65)=kA(65)*Smacr;	Transport	kA(65)=0.01	Albeck et al., 2008
vA(66)=kA(66)*Smac;	Transport	kA(66)=0.01	Albeck et al., 2008
vA(67)=kA(67)*XIAP*Apop;	Association	kA(67)=0.00632415	Albeck et al., 2008
vA(68)=kA(68)*Apop_XIAP;	Dissociation	kA(68)=0.001	Albeck et al., 2008
vA(69)=kA(69)*XIAP*Smac;	Association	kA(69)=0.022134525	Albeck et al., 2008
vA(70)=kA(70)*Smac_XIAP;	Dissociation	kA(70)=0.001	Albeck et al., 2008
vA(71)=kA(71)*Bcl2c*BAD;	Association	kA(71)=0.003162075	Albeck et al., 2008
vA(72)=kA(72)*Bcl2c_BAD;	Dissociation	kA(72)=0.001	Albeck et al., 2008
vA(73)=kA(73)*Bcl2c*PUMA;	Association	kA(73)=0.003162075	Albeck et al., 2008
vA(74)=kA(74)*Bcl2c_PUMA;	Dissociation	kA(74)=0.001	Albeck et al., 2008
vA(75)=kA(75)*Bcl2c*NOXA;	Association	kA(75)=0.003162075	Albeck et al., 2008
vA(76)=kA(76)*Bcl2c_NOXA;	Dissociation	kA(76)=0.001	Albeck et al., 2008
vA(77)=kA(77)*BIM*Bax;	Association	kA(77)=1.58104E-08	Albeck et al., 2008
vA(78)=kA(78)*BIM_Bax;	Dissociation	kA(78)=0.001	Albeck et al., 2008
vA(79)=kA(79)*BIM_Bax;	Catalysis	kA(79)=1	Albeck et al., 2008
vA(80)=kA(80)*Bcl2c*BIM;	Association	kA(80)=0.003162075	Albeck et al., 2008
vA(81)=kA(81)*Bcl2c_BIM;	Dissociation	kA(81)=0.001	Albeck et al., 2008
vA(82)=kA(82)*Mactive;	Reversal of open pores	kA(82)=0.01	Albeck et al., 2008
vA(83)=kA(83)*Smacr;	Reversal of cytoplasmic Smac	kA(83)=0.01	Albeck et al., 2008
vA(84)=kA(84)*CytoCr;	Reversal of cytoplasmic cytochrome C	kA(84)=0.01	Albeck et al., 2008
vA(85)=kA(85)*Bcl2c;	Transport	kA(85)=0.001	Albeck et al., 2008
vA(86)=kA(86)*Bcl2;	Transport	kA(86)=0.1	Albeck et al., 2008
vA(87)=kA(87)*pC8;	Basal caspase 8 cleavage	kA(87)=0.000000001	Fit (Estimated during Initialization)
