# Supplementary material for: A mechanistic pan-cancer pathway model informed by multi-omics data interprets stochastic cell fate responses to drugs and mitogens
Source: PLoS Comput Biol. 2018 Mar 26;14(3):e1005985. doi: 10.1371/journal.pcbi.1005985 (PMC5886578; doi:10.1371/journal.pcbi.1005985)
Supplement: S1 Code — Matlab code needed to run the model, run all simulations included in this paper, and generate all figures. (ZIP) [file pcbi.1005985.s011.zip]

Archive with 79 entries (75 files):
- __MACOSX/code_Pub_Nov2017_FINAL_Revised/
- __MACOSX/code_Pub_Nov2017_FINAL_Revised/._.DS_Store
- __MACOSX/code_Pub_Nov2017_FINAL_Revised/._CalculateJacobian.m
- __MACOSX/code_Pub_Nov2017_FINAL_Revised/._CalcVolumeParams.m
- __MACOSX/code_Pub_Nov2017_FINAL_Revised/._createODEs.m
- __MACOSX/code_Pub_Nov2017_FINAL_Revised/._data_experimental.xlsx
- __MACOSX/code_Pub_Nov2017_FINAL_Revised/._GetObservables.m
- __MACOSX/code_Pub_Nov2017_FINAL_Revised/._GetObservables_matrix.m
- __MACOSX/code_Pub_Nov2017_FINAL_Revised/._gm.m
- __MACOSX/code_Pub_Nov2017_FINAL_Revised/._gm_Prep.m
- __MACOSX/code_Pub_Nov2017_FINAL_Revised/._Jeval774.m
- __MACOSX/code_Pub_Nov2017_FINAL_Revised/._master_MCF10A.xlsx
- __MACOSX/code_Pub_Nov2017_FINAL_Revised/._master_u87.xlsx
- __MACOSX/code_Pub_Nov2017_FINAL_Revised/._Names.xlsx
- __MACOSX/code_Pub_Nov2017_FINAL_Revised/._observables_mat_18.csv
- __MACOSX/code_Pub_Nov2017_FINAL_Revised/._PARCDL_compartments.m
- __MACOSX/code_Pub_Nov2017_FINAL_Revised/._PARCDL_rateconstants_main.m
- __MACOSX/code_Pub_Nov2017_FINAL_Revised/._PARCDL_rateconstants_sd.m
- __MACOSX/code_Pub_Nov2017_FINAL_Revised/._PARCDL_sm18.csv
- __MACOSX/code_Pub_Nov2017_FINAL_Revised/._Plot_Figures_Pub.m
- __MACOSX/code_Pub_Nov2017_FINAL_Revised/._Plot_GetInfo.m
- __MACOSX/code_Pub_Nov2017_FINAL_Revised/._Readme.txt
- __MACOSX/code_Pub_Nov2017_FINAL_Revised/._Run_Figures_Pub.m
- __MACOSX/code_Pub_Nov2017_FINAL_Revised/._Run_SimCells.m
- __MACOSX/code_Pub_Nov2017_FINAL_Revised/._Run_SimCells2.m
- __MACOSX/code_Pub_Nov2017_FINAL_Revised/._RunInitialize.m
- __MACOSX/code_Pub_Nov2017_FINAL_Revised/._RunModel.m
- __MACOSX/code_Pub_Nov2017_FINAL_Revised/._RunPrep.m
- __MACOSX/code_Pub_Nov2017_FINAL_Revised/._RunRandomPopCells.m
- __MACOSX/code_Pub_Nov2017_FINAL_Revised/initialized/
- __MACOSX/code_Pub_Nov2017_FINAL_Revised/initialized/._.DS_Store
- __MACOSX/code_Pub_Nov2017_FINAL_Revised/initialized/._MCF10A.txt
- code_Pub_Nov2017_FINAL_Revised/.DS_Store
- code_Pub_Nov2017_FINAL_Revised/CalculateJacobian.m
- code_Pub_Nov2017_FINAL_Revised/CalcVolumeParams.m
- code_Pub_Nov2017_FINAL_Revised/createODEs.m
- code_Pub_Nov2017_FINAL_Revised/data_experimental.xlsx
- code_Pub_Nov2017_FINAL_Revised/GetObservables.m
- code_Pub_Nov2017_FINAL_Revised/GetObservables_matrix.m
- code_Pub_Nov2017_FINAL_Revised/gm.m
- code_Pub_Nov2017_FINAL_Revised/gm_Prep.m
- code_Pub_Nov2017_FINAL_Revised/initialized/
- code_Pub_Nov2017_FINAL_Revised/initialized/.DS_Store
- code_Pub_Nov2017_FINAL_Revised/initialized/i_EIF4Efree.txt
- code_Pub_Nov2017_FINAL_Revised/initialized/i_kA77.txt
- code_Pub_Nov2017_FINAL_Revised/initialized/i_kA87.txt
- code_Pub_Nov2017_FINAL_Revised/initialized/i_kbR0.txt
- code_Pub_Nov2017_FINAL_Revised/initialized/i_kC173.txt
- code_Pub_Nov2017_FINAL_Revised/initialized/i_kC82.txt
- code_Pub_Nov2017_FINAL_Revised/initialized/i_kDDbasal.txt
- code_Pub_Nov2017_FINAL_Revised/initialized/i_kTCleakF.txt
- code_Pub_Nov2017_FINAL_Revised/initialized/i_kTCmaxsF.txt
- code_Pub_Nov2017_FINAL_Revised/initialized/i_kTLF.txt
- code_Pub_Nov2017_FINAL_Revised/initialized/i_Rt.txt
- code_Pub_Nov2017_FINAL_Revised/initialized/i_toutF.txt
- code_Pub_Nov2017_FINAL_Revised/initialized/i_xoutF.txt
- code_Pub_Nov2017_FINAL_Revised/initialized/MCF10A.txt
- code_Pub_Nov2017_FINAL_Revised/Jeval774.m
- code_Pub_Nov2017_FINAL_Revised/master_MCF10A.xlsx
- code_Pub_Nov2017_FINAL_Revised/master_u87.xlsx
- code_Pub_Nov2017_FINAL_Revised/matfiles/
- code_Pub_Nov2017_FINAL_Revised/matfiles/Phos_Receptor_Dynamics.mat
- code_Pub_Nov2017_FINAL_Revised/matfiles/RandomPopCells_100cells.mat
- code_Pub_Nov2017_FINAL_Revised/Names.xlsx
- code_Pub_Nov2017_FINAL_Revised/observables_mat_18.csv
- code_Pub_Nov2017_FINAL_Revised/PARCDL_compartments.m
- code_Pub_Nov2017_FINAL_Revised/PARCDL_rateconstants_main.m
- code_Pub_Nov2017_FINAL_Revised/PARCDL_rateconstants_sd.m
- code_Pub_Nov2017_FINAL_Revised/PARCDL_sm18.csv
- code_Pub_Nov2017_FINAL_Revised/Plot_Figures_Pub.m
- code_Pub_Nov2017_FINAL_Revised/Plot_GetInfo.m
- code_Pub_Nov2017_FINAL_Revised/Readme.txt
- code_Pub_Nov2017_FINAL_Revised/Run_Figures_Pub.m
- code_Pub_Nov2017_FINAL_Revised/Run_SimCells.m
- code_Pub_Nov2017_FINAL_Revised/Run_SimCells2.m
- code_Pub_Nov2017_FINAL_Revised/RunInitialize.m
- code_Pub_Nov2017_FINAL_Revised/RunModel.m
- code_Pub_Nov2017_FINAL_Revised/RunPrep.m
- code_Pub_Nov2017_FINAL_Revised/RunRandomPopCells.m
