# Supplementary material for: A mechanistic pan-cancer pathway model informed by multi-omics data interprets stochastic cell fate responses to drugs and mitogens
Source: PLoS Comput Biol. 2018 Mar 26;14(3):e1005985. doi: 10.1371/journal.pcbi.1005985 (PMC5886578; doi:10.1371/journal.pcbi.1005985)
Supplement: S1 Code — Matlab code needed to run the model, run all simulations included in this paper, and generate all figures. (ZIP) [file pcbi.1005985.s011.zip › code_Pub_Nov2017_FINAL_Revised/CalcVolumeParams.m]

function [Vn,Vc,Vm,mpc2nmcf_Vc,mpc2nmcf_Vm,mpc2nmcf_Vn]=CalcVolumeParams(VolumeofCell_IN)

Vn=VolumeofCell_IN/4;
Vc=VolumeofCell_IN-Vn;
Vm=Vc*0.07;

mpc2nmcf_Vc=1E9/(Vc*6.023E+23);
mpc2nmcf_Vn=1E9/(Vn*6.023E+23);
mpc2nmcf_Vm=1E9/(Vm*6.023E+23);
