# Supplementary material for: A mechanistic pan-cancer pathway model informed by multi-omics data interprets stochastic cell fate responses to drugs and mitogens
Source: PLoS Comput Biol. 2018 Mar 26;14(3):e1005985. doi: 10.1371/journal.pcbi.1005985 (PMC5886578; doi:10.1371/journal.pcbi.1005985)
Supplement: S1 Code — Matlab code needed to run the model, run all simulations included in this paper, and generate all figures. (ZIP) [file pcbi.1005985.s011.zip › code_Pub_Nov2017_FINAL_Revised/data_experimental.xlsx]

## Sheet: sphase
Exp 1	% Proliferating		%Proliferation	Stdev
10nM EGF	31.5147	E10	36.4773	3.63696
10nM EGF	36.2266	INS	3.899	0.0987121
10nM EGF	36.4102	E10+INS	49.2645	0.799764
10nM EGF	36.446	I-E10+MEKi	1.55545	0.837568
10nM EGF	41.789	I-E10+AKTi	0.81705	0.306107
10nM EGF + 1721 INS	48.441
10nM EGF + 1721 INS	50.0382
10nM EGF + 1721 INS	49.3143
Full growth media	43.1311
INS 1721nM	3.9688
INS 1721nM	3.8292
Serum-starved, no stim	0
Exp 2
MEKi	2.1477
MEKi	0.9632
AKTi	0.6006
AKTi	1.0335

## Sheet: death1
11.6581	1	48	21.3843	1	72	44.6947	1	72-2	28.0094			24hrs	48hrs	72hrs	72hrs-2			24hrs	48hrs	72hrs	72hrs-2
10.1154	2	48	18.5958	2	72	28.6183	2	72-2	22.0597		No Stim	10.2031	20.1764	36.0674	24.6984		No Stim	1.41319	1.43114	8.10271	3.03129
8.8358	3	48	20.5492	3	72	34.8891	3	72-2	24.0261		E+I	13.8215	19.9063	23.8657	25.0933		E+I	1.46956	3.4247	6.09096	6.06601
15.4507	4	48	15.9677	4	72	30.8137	4	72-2	31.0214		E+I+Mi	12.7027	23.892	53.99	57.9753		E+I+Mi	1.61885	2.98238	1.80124	15.954
13.418	5	48	21.5684	5	72	19.4463	5	72-2	18.8982		E+I+Ai	17.838	29.6529	46.2295	45.8879		E+I+Ai	3.70753	2.71695	11.7684	4.12147
12.5959	6	48	22.1827	6	72	21.3371	6	72-2	25.3602		E+I+Mi+Ai	25.084	66.5274	88.5336	75.8779		E+I+Mi+Ai	10.1707	21.4522	5.26938	16.2027
12.8165	7	48	27.3229	7	72	53.8432	7	72-2	40.121		Anisomycin (10uM)	93.5884	88.9049	92.1553	98.6903		Anisomycin (10uM)	2.83875	3.10926	1.27094	0.301688
14.2617	8	48	21.9194	8	72	52.2666	8	72-2	70.8327		GM	1.62677	0.761533	1.58483	1.79993		GM	0.490904	0.0639112	0.249672	0.330833
11.03	9	48	22.4336	9	72	55.8601	9	72-2	62.9723		Etoposide (100uM)	34.0036	52.3225	62.6129	83.5868		Etoposide (100uM)	3.92307	3.68754	3.10577	4.33515
22.0905	10	48	31.7017	10	72	42.5686	10	72-2	50.6375
16.1392	11	48	30.686	11	72	59.3932	11	72-2	43.2529		average						stdev
15.2842	12	48	26.5709	12	72	36.7266	12	72-2	43.7734
36.6149	13	48	81.7107	13	72	88.753	13	72-2	93.4891
17.3893	14	48	41.9859	14	72	83.1579	14	72-2	61.6031
21.2477	15	48	75.8857	15	72	93.6898	15	72-2	72.5414
94.9689	16	48	87.9793	16	72	90.7321	16	72-2	98.6575
90.3234	17	48	86.3636	17	72	92.5568	17	72-2	98.4063
95.4728	18	48	92.3719	18	72	93.177	18	72-2	99.007
1.7797	19	48	0.7812	19	72	1.3778	19	72-2	2.0387
2.023	20	48	0.6901	20	72	1.5146	20	72-2	1.4223
1.0776	21	48	0.8133	21	72	1.8621	21	72-2	1.9388
34.1254	22	48	51.2864	22	72	65.938	22	72-2	87.1096
37.8643	23	48	49.2639	23	72	62.1138	23	72-2	78.7455
30.021	24	48	56.4173	24	72	59.7869	24	72-2	84.9054

## Sheet: death2
This are etoposide results with serum-starved cells
Filename, dead	% of gated cells, dead 24hrs	mean	std	Filename, death	% of gated cells, death 48hrs	mean	std	Condition	Mean 24hrs	Mean 48hrs	STD 24hrs	STD 48hrs
MCF10A_E13_013.fcs compensated	13.35	12.3867	3.46688	MCF10A_E13-48_013.fcs compensated	14.92	15.6133	3.65959	100 uM Etoposide	12.3867	15.6133	3.46688	3.65959
MCF10A_E14_014.fcs compensated	15.27			MCF10A_E14-48_014.fcs compensated	19.57
MCF10A_E15_015.fcs compensated	8.54			MCF10A_E15-48_015.fcs compensated	12.35

## Sheet: uWestern_091516
091516 MCF10A cells treated with EGF and Insulin at different times pts / Analysis using Image Studio
	phospho ERK							alpha Tubulin								phospho ERK/ alpha Tubulin							phospho Akt							alpha Tubulin							phospho Akt/ alpha Tubulin
5 Minute	A1	A2	A3	Average	S.D.	C.V.		A1	A2	A3	Average	S.D.	C.V.		5 Minute	A1	A2	A3	Average	S.D.			A4	A5	A6	Average	S.D.	C.V.		A4	A5	A6	Average	S.D.	C.V.		5 Minute	A4	A5	A6	Average	S.D.
EGF 0.01	40100	43800	42200	42033.3	1855.62	0.0441464		2210000	1940000	1090000	1.74667e+06	584494	0.334634	EGF	0.01	0.0181448	0.0225773	0.0387156	0.0240649	0.0108263			1630	1470	2170	1756.67	366.788	0.208798		2020000	1590000	1910000	1840000	223383	0.121404	EGF	0.01	0.000806931	0.000924528	0.00113613	0.00095471	0.000166819
0.1	103000	110000	104000	105667	3785.94	0.0358291		2220000	1960000	1210000	1.79667e+06	524436	0.291894	EGF	0.1	0.0463964	0.0561224	0.0859504	0.0588126	0.0206108			15900	16600	20400	17633.3	2421.43	0.137321		2280000	1960000	2.09e+06	2110000	160935	0.0762724	EGF	0.1	0.00697368	0.00846939	0.00976077	0.00835703	0.00139479
1	89600	113000	98500	100367	11811.2	0.11768		1490000	1310000	1100000	1300000	195192	0.150148	EGF	1	0.0601342	0.0862595	0.0895455	0.0772051	0.016116			20500	23000	23000	22166.7	1443.38	0.0651147		1070000	885000	1020000	991667	95699.2	0.0965034	EGF	1	0.0191589	0.0259887	0.022549	0.0223529	0.00341494
10	132000	172000	156000	153333	20132.9	0.131301		1830000	2000000	1960000	1930000	88881.9	0.0460528	EGF	10	0.0721311	0.086	0.0795918	0.0794473	0.00694108			27800	33200	34600	31866.7	3590.73	0.11268		1620000	2110000	1800000	1.84333e+06	247857	0.134462	EGF	10	0.0171605	0.0157346	0.0192222	0.0172875	0.00175345
Insulin 0.17	42700	51200	54200	49366.7	5965.18	0.120834		2500000	2120000	1900000	2.17333e+06	303535	0.139663	INS	0.17	0.01708	0.0241509	0.0285263	0.0227147	0.00577582			1270	1660	1610	1513.33	212.211	0.140227		1790000	2770000	1890000	2150000	539259	0.250818	INS	0.17	0.000709497	0.000599278	0.000851852	0.000703876	0.000126627
1.7	37200	35900	25600	32900	6355.31	0.193171		2590000	1630000	956000	1.72533e+06	821161	0.475943	INS	1.7	0.0143629	0.0220245	0.0267782	0.0190688	0.00626415			1540	1600	2010	1716.67	255.799	0.149009		1480000	2200000	1850000	1.84333e+06	360046	0.195323	INS	1.7	0.00104054	0.000727273	0.00108649	0.000931284	0.000195483
17	22000	17300	20600	19966.7	2413.16	0.120859		1360000	360000	826000	848667	500385	0.589613	INS	17	0.0161765	0.0480556	0.0249395	0.0235271	0.0164693			3970	4120	2320	3470	998.749	0.287824		395000	634000	NA	514500	168999	0.328471	INS	17	0.0100506	0.00649842	#VALUE!	0.00674441	0.00251179	technical error
1721	48600	40900	48000	45833.3	4282.91	0.0934453		3050000	2080000	1660000	2.26333e+06	712905	0.31498	INS	1721	0.0159344	0.0196635	0.0289157	0.0202504	0.00668358			25800	23900	29400	26366.7	2793.44	0.105946		1890000	1680000	2.05e+06	1.87333e+06	185562	0.0990546	INS	1721	0.0136508	0.0142262	0.0143415	0.0140747	0.000369999
E+I 0.01/0.17	53400	51600	54600	53200	1509.97	0.0283828		3090000	2280000	2230000	2.53333e+06	482735	0.190553	both	E+I 0.01/0.17	0.0172816	0.0226316	0.0244843	0.021	0.00374021			2160	2310	1940	2136.67	186.1	0.0870984		2260000	2020000	2750000	2.34333e+06	372066	0.158777	both	E+I 0.01/0.17	0.000955752	0.00114356	0.000705455	0.000911807	0.000219796
0.01/1721	40900	43400	39100	41133.3	2159.48	0.0524994		2130000	2450000	1380000	1.98667e+06	549212	0.276449	both	0.01/1721	0.0192019	0.0177143	0.0283333	0.0207047	0.00574979			23100	24200	25500	24266.7	1201.39	0.0495078		1560000	1430000	1960000	1.65e+06	276225	0.167409	both	0.01/1721	0.0148077	0.0169231	0.0130102	0.0147071	0.00195859
10/0.17	134000	154000	127000	138333	14011.9	0.101291		1680000	2320000	1550000	1.85e+06	412189	0.222805	both	10/0.17	0.0797619	0.0663793	0.0819355	0.0747748	0.0084243			30800	35400	38600	34933.3	3920.88	0.112239		2.01e+06	1880000	2620000	2170000	395095	0.182071	both	10/0.17	0.0153234	0.0188298	0.0147328	0.0160983	0.00221468
10/1721	119000	111000	112000	114000	4358.9	0.038236		1700000	2200000	1330000	1.74333e+06	436616	0.250449	both	10/1721	0.07	0.0504545	0.0842105	0.065392	0.0169481			35400	36100	33300	34933.3	1457.17	0.0417128		2000000	1640000	2110000	1.91667e+06	245832	0.12826	both	10/1721	0.0177	0.0220122	0.015782	0.0182261	0.00319085
SS	31000	25900	30000	28966.7	2702.47	0.0932958		1480000	1710000	1040000	1.41e+06	340441	0.241447		SS	0.0209459	0.0151462	0.0288462	0.0205437	0.00687676			547	966	725	746	210.288	0.281887		1270000	1380000	1470000	1.37333e+06	100167	0.0729368		SS	0.000430709	0.0007	0.000493197	0.000543204	0.000140943
Pos control	38900	33700	36800	36466.7	2615.98	0.0717361		1720000	1500000	1250000	1490000	235160	0.157825		Pos control	0.0226163	0.0224667	0.02944	0.0244743	0.00398357			999	1670	1500	1389.67	348.841	0.251025		1710000	1500000	2100000	1.77e+06	304467	0.172015		Pos control	0.000584211	0.00111333	0.000714286	0.000785122	0.00027572
Neg Control	45900	47300	42800	45333.3	2302.9	0.0507992		1930000	1920000	1580000	1.81e+06	199249	0.110082		Neg Control	0.0237824	0.0246354	0.0270886	0.025046	0.00171644			305	684	290	426.333	223.272	0.523703		1640000	1800000	2000000	1.81333e+06	180370	0.0994687		Neg Control	0.000185976	0.00038	0.000145	0.00023511	0.000125532
30 Minutes	B1	B2	B3	Average	S.D.	C.V.		B1	B2	B3	Average	S.D.	C.V.		30 Minutes	A1	A2	A3	Average	S.D.			B4	B5	B6	Average	S.D.	C.V.		B4	B5	B6	Average	S.D.	C.V.		30 Minutes	B4	B5	B6	Average	S.D.
EGF 0.01	23100	23600	21000	22566.7	1379.61	0.061135		529000	672000	601000	600667	71500.6	0.119035	EGF	0.01	0.0436673	0.035119	0.0349418	0.0375694	0.0049873			1020	792	826	879.333	123.001	0.13988		500000	338000	NA	419000	255110	0.608855	EGF	0.01	0.00204	0.0023432	#VALUE!	0.00209865	0.000214391	technical error
0.1	50400	50700	46400	49166.7	2400.69	0.0488277		575000	552000	646000	591000	49000	0.0829103	EGF	0.1	0.0876522	0.0918478	0.0718266	0.0831923	0.0105586			2650	2260	2010	2306.67	322.542	0.13983		700000	664000	738000	700667	37004.5	0.0528133	EGF	0.1	0.00378571	0.00340361	0.00272358	0.0032921	0.000537988
1	60400	56600	55000	57333.3	2773.69	0.0483782		445000	544000	537000	508667	55247.9	0.108613	EGF	1	0.13573	0.104044	0.102421	0.112713	0.0187802			8720	7440	6790	7650	981.988	0.128364		625000	523000	519000	555667	60077.7	0.108118	EGF	1	0.013952	0.0142256	0.0130829	0.0137672	0.000596687
10	73000	65600	60000	66200	6520.74	0.0985005		699000	566000	485000	583333	108048	0.185225	EGF	10	0.104435	0.115901	0.123711	0.113486	0.00969582			6740	7300	7210	7083.33	300.721	0.0424548		644000	565000	425000	544667	110907	0.203623	EGF	10	0.0104658	0.0129204	0.0169647	0.0130049	0.00328168
Insulin 0.17	19700	18400	18300	18800	781.025	0.0415439		462000	501000	504000	489000	23430.7	0.0479156	INS	0.17	0.0426407	0.0367265	0.0363095	0.0384458	0.00354106			1010	619	973	867.333	215.857	0.248875		719000	323000	248000	430000	253075	0.588547	INS	0.17	0.00140473	0.00191641	0.00392339	0.00201705	0.00133125
1.7	22900	20000	19800	20900	1734.94	0.0830113		538000	769000	611000	639333	118078	0.184689	INS	1.7	0.0425651	0.0260078	0.0324059	0.0326903	0.00834952			1870	1690	1510	1690	180	0.106509		780000	639000	335000	584667	227421	0.388976	INS	1.7	0.00239744	0.00264476	0.00450746	0.00289054	0.00115348
17	24600	23600	21300	23166.7	1692.14	0.073042		509000	643000	764000	638667	127555	0.199721	INS	17	0.0483301	0.036703	0.0278796	0.0362735	0.0102572			3610	3630	3260	3500	208.087	0.0594533		656000	695000	536000	629000	82867.4	0.131745	INS	17	0.00550305	0.00522302	0.00608209	0.00556439	0.000438121
1721	19600	18800	20100	19500	655.744	0.0336279		305000	354000	628000	429000	174072	0.405762	INS	1721	0.0642623	0.0531073	0.0320064	0.0454545	0.0163815			7300	7720	6180	7066.67	796.074	0.112652		419000	388000	202000	336333	117364	0.348952	INS	1721	0.0174224	0.0198969	0.0305941	0.0210109	0.00700052
E+I 0.01/0.17	29800	31700	33900	31800	2051.83	0.0645229		568000	560000	1030000	719333	269075	0.374062	both	E+I 0.01/0.17	0.0524648	0.0566071	0.0329126	0.0442076	0.0126549			1450	1230	934	1204.67	258.931	0.21494		651000	726000	539000	638667	94108.1	0.147351	both	E+I 0.01/0.17	0.00222734	0.00169421	0.00173284	0.00188622	0.00029728
0.01/1721	38000	39300	38700	38666.7	650.641	0.0168269		698000	779000	1010000	829000	161898	0.195293	both	0.01/1721	0.0544413	0.0504493	0.0383168	0.0466425	0.00839771			12200	14900	13100	13400	1374.77	0.102595		897000	1170000	825000	964000	181997	0.188794	both	0.01/1721	0.0136009	0.012735	0.0158788	0.0139004	0.00162387
10/0.17	61800	60800	71000	64533.3	5622.57	0.0871267		437000	553000	534000	508000	62217.4	0.122475	both	10/0.17	0.141419	0.109946	0.132959	0.127034	0.0162876			8560	10000	9290	9283.33	720.023	0.0775608		692000	797000	567000	685333	115145	0.168013	both	10/0.17	0.0123699	0.0125471	0.0163845	0.0135457	0.0022684
10/1721	78600	74200	95400	82733.3	11188.1	0.135231		498000	691000	653000	614000	102240	0.166515	both	10/1721	0.157831	0.107381	0.146095	0.134745	0.0264002			18600	21700	20100	20133.3	1550.27	0.0770001		555000	940000	651000	715333	200400	0.28015	both	10/1721	0.0335135	0.0230851	0.0308756	0.0281454	0.0054222
SS	24700	27300	32700	28233.3	4080.85	0.14454		449000	446000	696000	530333	143479	0.270546		SS	0.0550111	0.0612108	0.0469828	0.053237	0.00713356			742	555	622	639.667	94.7435	0.148114		772000	845000	941000	852667	84760.4	0.0994063		SS	0.00096114	0.000656805	0.000660999	0.000750195	0.00017451
Pos control	29600	35300	38100	34333.3	4331.67	0.126165		416000	680000	746000	614000	174620	0.284397		Pos control	0.0711538	0.0519118	0.0510724	0.0559175	0.0113595			2290	2690	2350	2443.33	215.716	0.0882875		690000	834000	871000	798333	95626	0.119782		Pos control	0.00331884	0.00322542	0.00269805	0.00306054	0.000334722
Neg Control	23900	25700	28800	26133.3	2478.57	0.0948434		457000	795000	633000	628333	169048	0.269042		Neg Control	0.0522976	0.032327	0.0454976	0.0415915	0.0101532			10	0	18	9.33333	9.0185	0.966268		535000	753000	786000	691333	136390	0.197286		Neg Control	1.86916e-05	0	2.29008e-05	1.35005e-05	1.21897e-05
3 hours	C1	C2	C3	Average	S.D.	C.V.		C1	C2	C3	Average	S.D.	C.V.		3 hours	A1	A2	A3	Average	S.D.			C4	C5	C6	Average	S.D.	C.V.		C4	C5	C6	Average	S.D.	C.V.		3 hours	C4	C5	C6	Average	S.D.
EGF 0.01	26400	28400	35800	30200	4951.77	0.163966		738000	791000	991000	840000	133428	0.158843	EGF	0.01	0.0357724	0.0359039	0.0361251	0.0359524	0.000178272			834	632	565	677	140.032	0.206842		1020000	984000	801000	935000	117435	0.125599	EGF	0.01	0.000817647	0.000642276	0.000705368	0.000724064	8.88275e-05
0.1	34800	46600	53300	44900	9366.43	0.208606		606000	557000	1020000	727667	254351	0.349543	EGF	0.1	0.0574257	0.0836625	0.0522549	0.0617041	0.0168401			1230	934	1380	1181.33	226.948	0.192112		1060000	983000	1240000	1.09433e+06	131895	0.120526	EGF	0.1	0.00116038	0.000950153	0.0011129	0.0010795	0.000110254
1	61700	60400	69800	63966.7	5093.46	0.0796268		867000	986000	1270000	1041000	207053	0.198898	EGF	1	0.0711649	0.0612576	0.0549606	0.0614473	0.00816891			2170	2220	2150	2180	36.0555	0.0165392		1180000	1170000	703000	1.01767e+06	272555	0.267824	EGF	1	0.00183898	0.00189744	0.00305832	0.00214216	0.000687733
10	53300	51000	60200	54833.3	4787.83	0.0873161		626000	933000	1310000	956333	342596	0.35824	EGF	10	0.0851438	0.0546624	0.0459542	0.0573371	0.0205782			1590	1260	979	1276.33	305.827	0.239614		1310000	1100000	978000	1.12933e+06	167933	0.148701	EGF	10	0.00121374	0.00114545	0.00100102	0.00113017	0.000108607
Insulin 0.17	26600	28800	30300	28566.7	1861	0.065146		623000	837000	1200000	886667	291689	0.328972	INS	0.17	0.0426966	0.0344086	0.02525	0.032218	0.00872693			715	212	330	419	263.046	0.627794		1340000	962000	1080000	1.12733e+06	193394	0.17155	INS	0.17	0.000533582	0.000220374	0.000305556	0.000371674	0.000161942
1.7	24900	26100	33200	28066.7	4485.9	0.15983		530000	751000	989000	756667	229552	0.303373	INS	1.7	0.0469811	0.0347537	0.0335693	0.0370925	0.00742509			537	631	131	433	265.729	0.613693		1220000	1010000	733000	987667	244267	0.247317	INS	1.7	0.000440164	0.000624752	0.000178718	0.000438407	0.000224118
17	23900	29400	28200	27166.7	2891.94	0.106452		602000	800000	744000	715333	102065	0.142682	INS	17	0.039701	0.03675	0.0379032	0.0379776	0.00148718			718	740	814	757.333	50.2925	0.0664073		1020000	570000	819000	803000	225426	0.28073	INS	17	0.000703922	0.00129825	0.000993895	0.00094313	0.000297191
1721	21800	28500	24600	24966.7	3365.02	0.13478		520000	620000	608000	582667	54601.6	0.0937098	INS	1721	0.0419231	0.0459677	0.0404605	0.042849	0.00285271			1870	1860	1680	1803.33	106.927	0.059294		839000	763000	779000	793667	40066.6	0.0504829	INS	1721	0.00222884	0.00243775	0.00215661	0.00227215	0.000145999
E+I 0.01/0.17	24900	31600	29600	28700	3439.48	0.119842		535000	667000	560000	587333	70116.6	0.119381	both	E+I 0.01/0.17	0.0465421	0.0473763	0.0528571	0.0488649	0.00343064			0	421	189	203.333	210.866	1.03704		758000	668000	619000	681667	70500.6	0.103424	both	E+I 0.01/0.17	0	0.00063024	0.000305331	0.000298289	0.00031517
0.01/1721	29200	36500	31200	32300	3772.27	0.116788		653000	926000	839000	806000	139460	0.173027	both	0.01/1721	0.0447167	0.0394168	0.0371871	0.0400744	0.00386769			3360	3010	3770	3380	380.395	0.112543		1040000	1030000	879000	983000	90205.3	0.0917653	both	0.01/1721	0.00323077	0.00292233	0.00428896	0.00343845	0.000716775
10/0.17	33000	37900	35600	35500	2451.53	0.0690572		381000	544000	650000	525000	135503	0.258101	both	10/0.17	0.0866142	0.0696691	0.0547692	0.067619	0.0159334			1390	1440	1830	1553.33	240.901	0.155087		688000	685000	736000	703000	28618.2	0.0407086	both	10/0.17	0.00202035	0.00210219	0.00248641	0.00220958	0.000248844
10/1721	38200	47500	41200	42300	4746.58	0.112212		480000	645000	682000	602333	107547	0.17855	both	10/1721	0.0795833	0.0736434	0.0604106	0.0702269	0.00981484			6570	6400	6760	6576.67	180.093	0.0273836		892000	813000	713000	806000	89705.1	0.111297	both	10/1721	0.00736547	0.00787208	0.00948107	0.00815964	0.00110463
SS	26200	33400	28300	29300	3702.7	0.126372		504000	771000	708000	661000	139567	0.211146		SS	0.0519841	0.0433204	0.0399718	0.0443268	0.00619907			1410	843	1200	1151	286.658	0.249052		1170000	979000	833000	994000	169000	0.17002		SS	0.00120513	0.000861083	0.00144058	0.00115795	0.000291438
Pos control	30000	35000	30200	31733.3	2830.78	0.0892054		459000	643000	578000	560000	93311.3	0.166627		Pos control	0.0653595	0.0544323	0.0522491	0.0566667	0.00702436			1960	2130	2470	2186.67	259.679	0.118756		915000	938000	752000	868333	101402	0.116778		Pos control	0.00214208	0.00227079	0.00328457	0.00251823	0.000625783
Neg Control	23000	25800	22300	23700	1852.03	0.0781446		535000	672000	649000	618667	73364.4	0.118585		Neg Control	0.0429907	0.0383929	0.0343606	0.0383082	0.00431814			14	0	102	38.6667	55.2932	1.43		778000	889000	781000	816000	63237.6	0.0774971		Neg Control	1.79949e-05	0	0.000130602	4.73856e-05	7.07825e-05
6 hours	C1	C2	C3	Average	S.D.	C.V.		C1	C2	C3	Average	S.D.	C.V.		6 hours	A1	A2	A3	Average	S.D.			D4	D5	D6	Average	S.D.	C.V.		D4	D5	D6	Average	S.D.	C.V.		6 hours	D4	D5	D6	Average	S.D.
EGF 0.01	28400	42500	28200	33033.3	8198.98	0.248203		738000	809000	1080000	875667	180484	0.20611	EGF	0.01	0.0384824	0.052534	0.0261111	0.0377236	0.0132203			306	516	395	405.667	105.406	0.259833		1040000	950000	826000	938667	107449	0.11447	EGF	0.01	0.000294231	0.000543158	0.000478208	0.000432173	0.000129119
0.1	54700	70900	48400	58000	11607.3	0.200126		695000	761000	862000	772667	84109.1	0.108856	EGF	0.1	0.078705	0.0931669	0.0561485	0.0750647	0.0186561			1190	1300	1000	1163.33	151.767	0.130459		916000	824000	590000	776667	168075	0.216406	EGF	0.1	0.00129913	0.00157767	0.00169492	0.00149785	0.000203298
1	66500	75500	55200	65733.3	10171.7	0.154742		839000	945000	621000	801667	165195	0.206064	EGF	1	0.079261	0.0798942	0.0888889	0.0819958	0.00538519			2040	1580	1320	1646.67	364.6	0.221417		1080000	1190000	644000	971333	288765	0.297287	EGF	1	0.00188889	0.00132773	0.00204969	0.00169526	0.000379029
10	67700	68700	55100	63833.3	7579.8	0.118744		867000	953000	858000	892667	52443.6	0.0587494	EGF	10	0.0780854	0.0720881	0.0642191	0.0715086	0.00695414			2450	2470	2320	2413.33	81.4453	0.033748		1100000	1210000	682000	997333	278570	0.279315	EGF	10	0.00222727	0.00204132	0.00340176	0.00241979	0.000737652
Insulin 0.17	29400	33900	26000	29766.7	3962.74	0.133127		617000	752000	645000	671333	71248.4	0.10613	INS	0.17	0.0476499	0.0450798	0.0403101	0.0443396	0.00372445			471	242	457	390	128.363	0.329135		881000	881000	595000	785667	165122	0.210168	INS	0.17	0.00053462	0.000274688	0.000768067	0.000496394	0.000246808
1.7	28600	36500	28100	31066.7	4712.04	0.151675		614000	825000	780000	739667	111132	0.150246	INS	1.7	0.0465798	0.0442424	0.0360256	0.0420009	0.0055433			756	702	693	717	34.0735	0.0475222		821000	997000	738000	852000	132254	0.155227	INS	1.7	0.000920828	0.000704112	0.000939024	0.000841549	0.000130691
17	27600	33700	23100	28133.3	5320.09	0.189103		693000	773000	778000	748000	47697	0.063766	INS	17	0.0398268	0.0435964	0.0296915	0.0376114	0.00719119			751	1050	930	910.333	150.467	0.165288		764000	925000	704000	797667	114282	0.14327	INS	17	0.000982984	0.00113514	0.00132102	0.00114125	0.0001693
1721	32200	36200	35600	34666.7	2157.16	0.0622257		839000	872000	956000	889000	60324.1	0.0678562	INS	1721	0.038379	0.0415138	0.0372385	0.0389951	0.00221379			3930	3100	3810	3613.33	448.59	0.124149		1050000	1070000	968000	1.02933e+06	54049.4	0.0525091	INS	1721	0.00374286	0.0028972	0.00393595	0.00351036	0.000552485
E+I 0.01/0.17	38200	41000	40000	39733.3	1418.92	0.0357111		985000	850000	988000	941000	78822.6	0.0837647	both	E+I 0.01/0.17	0.0387817	0.0482353	0.0404858	0.0422246	0.00503865			277	452	396	375	89.37	0.23832		1020000	1110000	1050000	1060000	45825.8	0.0432318	both	E+I 0.01/0.17	0.000271569	0.000407207	0.000377143	0.000353774	7.12362e-05
0.01/1721	39000	49700	46400	45033.3	5479.36	0.121673		1160000	963000	1010000	1.04433e+06	102890	0.0985221	both	0.01/1721	0.0336207	0.0516096	0.0459406	0.0431216	0.00919707			2940	3150	3810	3300	453.982	0.13757		1120000	1290000	1210000	1.20667e+06	85049	0.0704826	both	0.01/1721	0.002625	0.00244186	0.00314876	0.00273481	0.000366872
10/0.17	47800	54600	51300	51233.3	3400.49	0.0663726		676000	616000	723000	671667	53631.5	0.0798483	both	10/0.17	0.0707101	0.0886364	0.0709544	0.0762779	0.01028			1820	2130	2300	2083.33	243.379	0.116822		696000	726000	676000	699333	25166.1	0.0359859	both	10/0.17	0.00261494	0.00293388	0.00340237	0.00297903	0.000396072
10/1721	71000	78300	76200	75166.7	3758.1	0.0499969		822000	703000	814000	779667	66515.7	0.0853129	both	10/1721	0.0863747	0.11138	0.0936118	0.0964087	0.0128668			5880	7590	8420	7296.67	1295.16	0.1775		732000	805000	742000	759667	39576.9	0.0520978	both	10/1721	0.00803279	0.00942857	0.0113477	0.00960509	0.00166433
SS	38000	44300	43200	41833.3	3365.02	0.0804386		957000	901000	855000	904333	51081.6	0.0564854		SS	0.0397074	0.0491676	0.0505263	0.0462588	0.00589335			1190	1240	1280	1236.67	45.0925	0.0364629		1180000	1140000	1180000	1.16667e+06	23094	0.0197949		SS	0.00100847	0.00108772	0.00108475	0.00106	4.49182e-05
Pos control	58700	69100	63000	63600	5225.9	0.0821682		863000	864000	1030000	919000	96130.1	0.104603		Pos control	0.0680185	0.0799769	0.061165	0.0692057	0.00952064			5660	5520	6910	6030	765.31	0.126917		1040000	927000	1100000	1.02233e+06	87842.7	0.0859237		Pos control	0.00544231	0.00595469	0.00628182	0.00589827	0.000423148
Neg Control	32700	40900	41800	38466.7	5014.31	0.130355		779000	799000	872000	816667	48952.4	0.0599417		Neg Control	0.0419769	0.051189	0.0479358	0.047102	0.0046718			229	0	142	123.667	115.596	0.934735		803000	742000	796000	780333	33381.6	0.0427787		Neg Control	0.000285181	0	0.000178392	0.000158479	0.000144081

## Sheet: uWestern_110216
2016 1102 MCF10A cells treated with EGF and Insulin at different times pts / Analysis using Image Studio
	CyclinD						alpha Tubulin							CyclinD/alpha Tubulin							p-4EBP1						alpha Tubulin							p4EPB1/alpha Tubulin
5 Minutes	A1	A2	Average	S.D.	C.V.		A1	A2	Average	S.D.	C.V.		5 Minutes	A1	A2	Avg	SD			5 Minute	A5	A6	Average	S.D.	C.V.		A5	A6	Average	S.D.	C.V.		5 Minute	A1	A2	Avg	SD
EGF 0.01	1300	22800	12050	15202.8	1.26164		1020000	1050000	1035000	21213.2	0.0204958	EGF	0.01	0.00127451	0.0217143	0.0114944	0.0144531			EGF 0.01	1290000	1490000	1390000	141421	0.101742		1170000	921000	1045500	176070	0.168407	EGF	0.01	1.10256	1.61781	1.36019	0.364332
0.1	1560	16600	9080	10634.9	1.17124		936000	952000	944000	11313.7	0.0119849	EGF	0.1	0.00166667	0.017437	0.00955182	0.0111513			0.1	1590000	2160000	1875000	403051	0.21496		943000	1040000	991500	68589.4	0.0691774	EGF	0.1	1.68611	2.07692	1.88152	0.276348
1	14600	17300	15950	1909.19	0.119698		890000	860000	875000	21213.2	0.0242437	EGF	1	0.0164045	0.0201163	0.0182604	0.00262463			1	2440000	3030000	2735000	417193	0.152539		939000	1050000	994500	78488.9	0.0789229	EGF	1	2.59851	2.88571	2.74211	0.203085
10	17200	8420	12810	6208.4	0.484652		1040000	930000	985000	77781.7	0.0789662	EGF	10	0.0165385	0.00905376	0.0127961	0.00529248			10	2560000	3110000	2835000	388909	0.137181		1090000	1280000	1185000	134350	0.113376	EGF	10	2.34862	2.42969	2.38916	0.0573207
Insulin 0.17	23500	12900	18200	7495.33	0.411831		1300000	1050000	1175000	176777	0.150448	INS	0.17	0.0180769	0.0122857	0.0151813	0.004095			Insulin 0.1	1720000	1650000	1685000	49497.5	0.0293754		1180000	1370000	1275000	134350	0.105373	INS	0.17	1.45763	1.20438	1.331	0.179073
1.7	12200	6760	9480	3846.66	0.405766		1170000	905000	1037500	187383	0.18061	INS	1.7	0.0104274	0.00746961	0.00894848	0.00209144			1	1660000	1890000	1775000	162635	0.0916251		974000	1190000	1082000	152735	0.14116	INS	1.7	1.70431	1.58824	1.64627	0.0820787
17	2120	13900	8010	8329.72	1.03991		733000	654000	693500	55861.4	0.08055	INS	17	0.00289222	0.0212538	0.012073	0.0129836			10	1120000	1540000	1330000	296985	0.223297		562000	846000	704000	200818	0.285253	INS	17	1.99288	1.82033	1.90661	0.122012
1721	16900	18500	17700	1131.37	0.0639193		1040000	1060000	1050000	14142.1	0.0134687	INS	1721	0.01625	0.0174528	0.0168514	0.000850529			1721	2600000	3100000	2850000	353553	0.124054		960000	1370000	1165000	289914	0.248853	INS	1721	2.70833	2.26277	2.48555	0.315058
E+I 0.01/0.1	15100	21300	18200	4384.06	0.240883		1040000	981000	1010500	41719.3	0.0412858	both	E+I 0.01/0.1	0.0145192	0.0217125	0.0181159	0.00508644			E+I 0.01/0.1	1610000	1600000	1605000	7071.07	0.00440565		1130000	1430000	1280000	212132	0.165728	both	E+I 0.01/0.17	1.42478	1.11888	1.27183	0.216302
0.01/1721	1970	3670	2820	1202.08	0.42627		989000	796000	892500	136472	0.152909	both	0.01/1721	0.00199191	0.00461055	0.00330123	0.00185166			0.01/1721	1790000	1840000	1815000	35355.3	0.0194795		952000	1210000	1081000	182434	0.168764	both	0.01/1721	1.88025	1.52066	1.70046	0.254269
10/1.0	20100	11400	15750	6151.83	0.390592		1380000	970000	1175000	289914	0.246735	both	10/1.0	0.0145652	0.0117526	0.0131589	0.00198884			10/1.0	2630000	2430000	2530000	141421	0.0558978		1020000	1510000	1265000	346482	0.273899	both	10/0.17	2.57843	1.60927	2.09385	0.6853
10/1721	15500	21500	18500	4242.64	0.229332		1310000	876000	1093000	306884	0.280773	both	10/1721	0.0118321	0.0245434	0.0181877	0.00898826			10/1721	1970000	2430000	2200000	325269	0.14785		1030000	1330000	1180000	212132	0.179773	both	10/1721	1.91262	1.82707	1.86984	0.0604956
SS	6450	7660	7055	855.599	0.121276		1010000	592000	801000	295571	0.369002		SS	0.00638614	0.0129392	0.00966266	0.00463371			SS	837000	1040000	938500	143543	0.152949		888000	1020000	954000	93338.1	0.0978387		SS	0.942568	1.01961	0.981088	0.0544757
GM	118000	89200	103600	20364.7	0.19657		828000	515000	671500	221324	0.329597		GM	0.142512	0.173204	0.157858	0.0217024			GM	4450000	6510000	5480000	1.45664e+06	0.26581		773000	936000	854500	115258	0.134884		Pos control	5.75679	6.95513	6.35596	0.847352
PI3Ki	23600	20100	21850	2474.87	0.113267		1390000	854000	1122000	379009	0.337798		PI3Ki	0.0169784	0.0235363	0.0202574	0.00463712			PI3Ki	867000	1460000	1163500	419314	0.36039		1270000	1390000	1330000	84852.8	0.0637991		Neg Control	0.682677	1.05036	0.866518	0.259991
30 Minutes	B1	B2	Average	S.D.	C.V.		B1	B2	Average	S.D.	C.V.		30 Minutes	A1	A2	Avg	SD			30 Minutes	B5	B6	Average	S.D.	C.V.		B5	B6	Average	S.D.	C.V.		30 Minutes	A1	A2	Avg	SD
EGF 0.01	7180	8930	8055	1237.44	0.153623		263000	397000	330000	94752.3	0.287128	EGF	0.01	0.0273004	0.0224937	0.024897	0.00339883			EGF 0.01	787000	655000	721000	93338.1	0.129456		529000	406000	467500	86974.1	0.186041	EGF	0.01	1.48771	1.6133	1.55051	0.088804
0.1	20300	20700	20500	282.843	0.0137972		700000	753000	726500	37476.7	0.0515852	EGF	0.1	0.029	0.02749	0.028245	0.0010677			0.1	3700000	3670000	3685000	21213.2	0.00575664		1050000	1120000	1085000	49497.5	0.0456198	EGF	0.1	3.52381	3.27679	3.4003	0.174672
1	18700	20300	19500	1131.37	0.058019		841000	823000	832000	12727.9	0.015298	EGF	1	0.0222354	0.0246659	0.0234506	0.00171857			1	4620000	4850000	4735000	162635	0.0343473		1060000	1210000	1135000	106066	0.0934502	EGF	1	4.35849	4.00826	4.18338	0.247647
10	25900	30700	28300	3394.11	0.119933		1140000	1180000	1160000	28284.3	0.024383	EGF	10	0.0227193	0.0260169	0.0243681	0.00233179			10	5590000	5190000	5390000	282843	0.0524755		1310000	1670000	1490000	254558	0.170845	EGF	10	4.26718	3.10778	3.68748	0.819813
Insulin 0.17	11100	14700	12900	2545.58	0.197332		986000	995000	990500	6363.96	0.006425	INS	0.17	0.0112576	0.0147739	0.0130157	0.00248637			Insulin 0.1	1960000	1510000	1735000	318198	0.183399		1180000	1270000	1225000	63639.6	0.0519507	INS	0.17	1.66102	1.18898	1.425	0.333783
1.7	23100	16200	19650	4879.04	0.248297		1060000	1090000	1075000	21213.2	0.0197332	INS	1.7	0.0217925	0.0148624	0.0183274	0.0049003			1	3800000	3240000	3520000	395980	0.112494		1340000	1290000	1315000	35355.3	0.0268862	INS	1.7	2.83582	2.51163	2.67372	0.229239
17	11900	26500	19200	10323.8	0.537696		948000	1030000	989000	57982.8	0.0586277	INS	17	0.0125527	0.0257282	0.0191404	0.00931642			10	4660000	4240000	4450000	296985	0.0667382		1290000	1480000	1385000	134350	0.0970038	INS	17	3.6124	2.86486	3.23863	0.528589
1721	27200	25200	26200	1414.21	0.0539776		830000	950000	890000	84852.8	0.0953402	INS	1721	0.0327711	0.0265263	0.0296487	0.00441572			1721	3960000	3650000	3805000	219203	0.0576092		1120000	1220000	1170000	70710.7	0.0604365	INS	1721	3.53571	2.9918	3.26376	0.384603
E+I 0.01/0.1	15600	19800	17700	2969.85	0.167788		1010000	1220000	1115000	148492	0.133177	both	E+I 0.01/0.1	0.0154455	0.0162295	0.0158375	0.000554346			E+I 0.01/0.1	3550000	3470000	3510000	56568.5	0.0161164		1260000	1530000	1395000	190919	0.136859	both	E+I 0.01/0.17	2.81746	2.26797	2.54272	0.388546
0.01/1721	31700	27200	29450	3181.98	0.108047		882000	1130000	1006000	175362	0.174317	both	0.01/1721	0.035941	0.0240708	0.0300059	0.00839353			0.01/1721	3700000	4350000	4025000	459619	0.114191		1180000	1290000	1235000	77781.7	0.0629812	both	0.01/1721	3.13559	3.37209	3.25384	0.167231
10/1.0	22300	14500	18400	5515.43	0.299752		1010000	1220000	1115000	148492	0.133177	both	10/1.0	0.0220792	0.0118852	0.0169822	0.00720822			10/1.0	3630000	4360000	3995000	516188	0.129208		1240000	1240000	1240000	0	0	both	10/0.17	2.92742	3.51613	3.22177	0.416281
10/1721	16500	22500	19500	4242.64	0.217571		916000	1010000	963000	66468	0.0690218	both	10/1721	0.0180131	0.0222772	0.0201452	0.00301519			10/1721	3540000	4770000	4155000	869741	0.209324		1150000	1210000	1180000	42426.4	0.0359546	both	10/1721	3.07826	3.94215	3.5102	0.610861
SS	18000	15500	16750	1767.77	0.105538		953000	941000	947000	8485.28	0.00896017		SS	0.0188877	0.0164718	0.0176798	0.00170829			SS	1400000	2100000	1750000	494975	0.282843		1260000	1270000	1265000	7071.07	0.00558978		SS	1.11111	1.65354	1.38233	0.383557
GM	123000	96000	109500	19091.9	0.174355		604000	601000	602500	2121.32	0.00352086		GM	0.203642	0.159734	0.181688	0.0310481			GM	5390000	8240000	6815000	2.01525e+06	0.295709		706000	1100000	903000	278600	0.308527		Pos control	7.63456	7.49091	7.56273	0.101577
PI3Ki	23100	30600	26850	5303.3	0.197516		925000	865000	895000	42426.4	0.0474038		PI3Ki	0.024973	0.0353757	0.0301743	0.00735585			PI3Ki	269000	515000	392000	173948	0.443746		1050000	1210000	1130000	113137	0.100121		Neg Control	0.25619	0.42562	0.340905	0.119805
3 hours	C1	C2	Average	S.D.	C.V.		C1	C2	Average	S.D.	C.V.		3 hours	A1	A2	Avg	SD			3 hours	C5	C6	Average	S.D.	C.V.		C5	C6	Average	S.D.	C.V.		3 hours	A1	A2	Avg	SD
EGF 0.01	98100	77800	87950	14354.3	0.163209		1170000	1030000	1100000	98994.9	0.0899954	EGF	0.01	0.0838462	0.075534	0.0796901	0.00587759			EGF 0.01	3080000	3230000	3155000	106066	0.0336184		1400000	1670000	1535000	190919	0.124377	EGF	0.01	2.2	1.93413	2.06707	0.187997
0.1	116000	92100	104050	16899.9	0.16242		1030000	905000	967500	88388.3	0.0913575	EGF	0.1	0.112621	0.101768	0.107195	0.00767452			0.1	4160000	4000000	4080000	113137	0.0277297		1080000	1300000	1190000	155563	0.130726	EGF	0.1	3.85185	3.07692	3.46439	0.547957
1	152000	124000	138000	19799	0.143471		1220000	1030000	1125000	134350	0.119422	EGF	1	0.12459	0.120388	0.122489	0.00297113			1	4920000	4370000	4645000	388909	0.0837263		1250000	1580000	1415000	233345	0.164908	EGF	1	3.936	2.76582	3.35091	0.82744
10	133000	118000	125500	10606.6	0.0845148		1390000	1130000	1260000	183848	0.145911	EGF	10	0.0956835	0.104425	0.100054	0.00618105			10	5200000	4710000	4955000	346482	0.0699258		1370000	2030000	1700000	466690	0.274524	EGF	10	3.79562	2.3202	3.05791	1.04328
Insulin 0.17	26100	20700	23400	3818.38	0.163178		1120000	1060000	1090000	42426.4	0.0389233	INS	0.17	0.0233036	0.0195283	0.0214159	0.00266952			Insulin 0.1	2240000	1960000	2100000	197990	0.0942809		1320000	1740000	1530000	296985	0.194108	INS	0.17	1.69697	1.12644	1.4117	0.403428
1.7	23500	14300	18900	6505.38	0.3442		1100000	1090000	1095000	7071.07	0.0064576	INS	1.7	0.0213636	0.0131193	0.0172415	0.00582965			1	2880000	2900000	2890000	14142.1	0.00489347		1260000	1680000	1470000	296985	0.202031	INS	1.7	2.28571	1.72619	2.00595	0.395643
17	46900	49400	48150	1767.77	0.0367137		1060000	1120000	1090000	42426.4	0.0389233	INS	17	0.0442453	0.0441071	0.0441762	9.76798e-05			10	3700000	4050000	3875000	247487	0.0638677		1220000	1520000	1370000	212132	0.154841	INS	17	3.03279	2.66447	2.84863	0.260437
1721	69800	79900	74850	7141.78	0.0954145		860000	1050000	955000	134350	0.140681	INS	1721	0.0811628	0.0760952	0.078629	0.0035833			1721	3440000	3590000	3515000	106066	0.0301753		1030000	1190000	1110000	113137	0.101925	INS	1721	3.33981	3.01681	3.17831	0.228395
E+I 0.01/0.1	63500	79000	71250	10960.2	0.153827		1100000	1280000	1190000	127279	0.106957	both	E+I 0.01/0.1	0.0577273	0.0617188	0.059723	0.0028224			E+I 0.01/0.1	3250000	3150000	3200000	70710.7	0.0220971		1080000	1510000	1295000	304056	0.234792	both	E+I 0.01/0.17	3.00926	2.08609	2.54768	0.652777
0.01/1721	178000	193000	185500	10606.6	0.0571784		1370000	1700000	1535000	233345	0.152016	both	0.01/1721	0.129927	0.113529	0.121728	0.0115949			0.01/1721	5680000	6520000	6100000	593970	0.0973721		1390000	1910000	1650000	367696	0.222846	both	0.01/1721	4.08633	3.41361	3.74997	0.475684
10/1.0	86100	122000	104050	25385.1	0.243971		918000	1370000	1144000	319612	0.279381	both	10/1.0	0.0937908	0.0890511	0.091421	0.00335151			10/1.0	3670000	4480000	4075000	572756	0.140554		1050000	1290000	1170000	169706	0.145048	both	10/0.17	3.49524	3.47287	3.48405	0.0158179
10/1721	175000	173000	174000	1414.21	0.00812766		1090000	1440000	1265000	247487	0.195642	both	10/1721	0.16055	0.120139	0.140345	0.0285753			10/1721	4720000	5950000	5335000	869741	0.163026		1130000	1340000	1235000	148492	0.120237	both	10/1721	4.17699	4.4403	4.30864	0.186186
SS	34100	39500	36800	3818.38	0.10376		1000000	1230000	1115000	162635	0.145861		SS	0.0341	0.0321138	0.0331069	0.00140444			SS	4140000	4880000	4510000	523259	0.116022		984000	1210000	1097000	159806	0.145676		SS	4.20732	4.03306	4.12019	0.12322
GM	96800	115000	105900	12869.3	0.121524		550000	642000	596000	65053.8	0.109151		GM	0.176	0.179128	0.177564	0.00221164			GM	4820000	7550000	6185000	1.9304e+06	0.31211		518000	897000	707500	267993	0.378789		Pos control	9.30502	8.41695	8.86098	0.627963
PI3Ki	8590	1550	5070	4978.03	0.98186		1280000	1260000	1270000	14142.1	0.0111355		PI3Ki	0.00671094	0.00123016	0.00397055	0.0038755			PI3Ki	684000	674000	679000	7071.07	0.0104139		1050000	1270000	1160000	155563	0.134106		Neg Control	0.651429	0.530709	0.591069	0.0853619
6 hours	D1	D2	Average	S.D.	C.V.		D1	D2	Average	S.D.	C.V.		6 hours	A1	A2	Avg	SD			6 hours	D5	D6	Average	S.D.	C.V.		D5	D6	Average	S.D.	C.V.		6 hours	A1	A2	Avg	SD
EGF 0.01	66100	61900	64000	2969.85	0.0464039		982000	965000	973500	12020.8	0.012348	EGF	0.01	0.0673116	0.0641451	0.0657283	0.00223908			EGF 0.01	1820000	1860000	1840000	28284.3	0.0153719		1170000	1520000	1345000	247487	0.184005	EGF	0.01	1.55556	1.22368	1.38962	0.234668
0.1	202000	183000	192500	13435	0.0697924		860000	822000	841000	26870.1	0.0319501	EGF	0.1	0.234884	0.222628	0.228756	0.00866629			0.1	3520000	3180000	3350000	240416	0.0717661		1060000	1150000	1105000	63639.6	0.0575924	EGF	0.1	3.32075	2.76522	3.04299	0.392824
1	227000	205000	216000	15556.3	0.0720201		996000	1070000	1033000	52325.9	0.0506543	EGF	1	0.227912	0.191589	0.20975	0.0256841			1	4580000	4320000	4450000	183848	0.0413141		1190000	1260000	1225000	49497.5	0.0404061	EGF	1	3.84874	3.42857	3.63866	0.297104
10	244000	275000	259500	21920.3	0.0844713		1110000	1130000	1120000	14142.1	0.0126269	EGF	10	0.21982	0.243363	0.231591	0.0166474			10	4250000	4140000	4195000	77781.7	0.0185415		1170000	1280000	1225000	77781.7	0.0634953	EGF	10	3.63248	3.23438	3.43343	0.281502
Insulin 0.17	18900	19700	19300	565.685	0.0293101		1120000	1140000	1130000	14142.1	0.0125152	INS	0.17	0.016875	0.0172807	0.0170779	0.000286874			Insulin 0.1	2270000	2560000	2415000	205061	0.0849114		1210000	1390000	1300000	127279	0.0979071	INS	0.17	1.87603	1.84173	1.85888	0.0242583
1.7	12800	22900	17850	7141.78	0.4001		897000	948000	922500	36062.4	0.0390921	INS	1.7	0.0142698	0.0241561	0.019213	0.00699069			1	1660000	1570000	1615000	63639.6	0.0394053		1040000	1090000	1065000	35355.3	0.0331975	INS	1.7	1.59615	1.44037	1.51826	0.110158
17	43500	34600	39050	6293.25	0.161159		845000	831000	838000	9899.49	0.0118132	INS	17	0.0514793	0.0416366	0.0465579	0.00695985			10	2200000	2320000	2260000	84852.8	0.0375455		920000	1040000	980000	84852.8	0.0865845	INS	17	2.3913	2.23077	2.31104	0.113515
1721	72400	70000	71200	1697.06	0.0238351		1100000	861000	980500	168999	0.17236	INS	1721	0.0658182	0.0813008	0.0735595	0.0109479			1721	3710000	3950000	3830000	169706	0.0443096		1020000	1130000	1075000	77781.7	0.0723551	INS	1721	3.63725	3.49558	3.56642	0.100183
E+I 0.01/0.1	86500	72000	79250	10253	0.129376		1280000	982000	1131000	210718	0.186311	both	E+I 0.01/0.1	0.0675781	0.0733198	0.0704489	0.00405995			E+I 0.01/0.1	2900000	3510000	3205000	431335	0.134582		1230000	1300000	1265000	49497.5	0.0391284	both	E+I 0.01/0.17	2.35772	2.7	2.52886	0.242026
0.01/1721	297000	250000	273500	33234	0.121514		1480000	1180000	1330000	212132	0.159498	both	0.01/1721	0.200676	0.211864	0.20627	0.00791163			0.01/1721	6030000	6810000	6420000	551543	0.0859102		1300000	1660000	1480000	254558	0.171999	both	0.01/1721	4.63846	4.10241	4.37044	0.379046
10/1.0	200000	197000	198500	2121.32	0.0106868		876000	863000	869500	9192.39	0.010572	both	10/1.0	0.228311	0.228273	0.228292	2.61896e-05			10/1.0	2800000	3930000	3365000	799031	0.237453		927000	1100000	1013500	122329	0.1207	both	10/0.17	3.0205	3.57273	3.29661	0.390486
10/1721	364000	312000	338000	36769.6	0.108786		972000	900000	936000	50911.7	0.0543928	both	10/1721	0.374486	0.346667	0.360576	0.019671			10/1721	4520000	5270000	4895000	530330	0.108341		998000	1070000	1034000	50911.7	0.0492376	both	10/1721	4.52906	4.92523	4.72715	0.280138
SS	68300	33900	51100	24324.5	0.476017		1240000	1280000	1260000	28284.3	0.0224478		SS	0.0550806	0.0264844	0.0407825	0.0202206			SS	4090000	3630000	3860000	325269	0.0842666		1470000	1170000	1320000	212132	0.160706		SS	2.78231	3.10256	2.94244	0.226452
GM	132000	126000	129000	4242.64	0.0328887		466000	538000	502000	50911.7	0.101418		GM	0.283262	0.234201	0.258731	0.0346914			GM	5150000	6140000	5645000	700036	0.12401		608000	756000	682000	104652	0.153448		Pos control	8.47039	8.12169	8.29604	0.246569
PI3Ki	20200	19000	19600	848.528	0.0432923		1300000	919000	1109500	269408	0.242819		PI3Ki	0.0155385	0.0206746	0.0181066	0.00363183			PI3Ki	745000	563000	654000	128693	0.196779		1100000	990000	1045000	77781.7	0.0744323		Neg Control	0.677273	0.568687	0.62298	0.0767818

## Sheet: TRAILdr
ng/mL TRAIL	% surviving cells
2.34375	89.79
4.6875	93.53
9.375	88.4
18.75	79.53
37.5	58.08
75	36.34
150	20.18
300	21.11

## Sheet: u87data
	No Inhibitor	MEKi	AKTi	MEKi+AKTi
Mean	21.3	27.94	80.63	96.55
STD	6	3.91	11.09	1.62

## Sheet: ShiProtein
Gene	Shi Data (mpc)	Our Data (mpc)
ADAM17	16572.4	21300
ARAF	20479.8	19700
CBL	12121.8	16800
DUSP4	1618.55	2780
EGFR	229464	192000
ERRFI1	1985.15	719
GAB1	2759.84	4260
GRB2	49513.1	194000
HRAS	58397.2	334000
KRAS	64654.9	109000
MAP2K1	83729.1	147000
MAP2K2	70798.7	378000
MAPK1	139645	746000
MAPK3	40732.2	76300
NRAS	47614.8	59100
PTPN11	79845.3	165000
PTPRE	29938.6	11200
RAF1	15044	28800
RASA1	30330.7	43900
SHC1	81118.7	149000
SOS1	4878.14	1780
SOS2	2022.61	201
