# Supplementary material for: A mechanistic pan-cancer pathway model informed by multi-omics data interprets stochastic cell fate responses to drugs and mitogens
Source: PLoS Comput Biol. 2018 Mar 26;14(3):e1005985. doi: 10.1371/journal.pcbi.1005985 (PMC5886578; doi:10.1371/journal.pcbi.1005985)
Supplement: S1 Code — Matlab code needed to run the model, run all simulations included in this paper, and generate all figures. (ZIP) [file pcbi.1005985.s011.zip › code_Pub_Nov2017_FINAL_Revised/GetObservables.m]

function Obs = GetObservables(xout,VxPARCDL,Vc)

% Input all species and this will return a sum across of all the species
% that comprise by each observable.

ObsMat=csvread('observables_mat_18.csv',1,1);

for i=1:size(ObsMat,2)
    Obs(i)=sum(ObsMat(:,i).*xout'.*(VxPARCDL/Vc));
end

end
