# Supplementary material for: A mechanistic pan-cancer pathway model informed by multi-omics data interprets stochastic cell fate responses to drugs and mitogens
Source: PLoS Comput Biol. 2018 Mar 26;14(3):e1005985. doi: 10.1371/journal.pcbi.1005985 (PMC5886578; doi:10.1371/journal.pcbi.1005985)
Supplement: S1 Code — Matlab code needed to run the model, run all simulations included in this paper, and generate all figures. (ZIP) [file pcbi.1005985.s011.zip › code_Pub_Nov2017_FINAL_Revised/GetObservables_matrix.m]

function Obs = GetObservables_matrix(xout,VxPARCDL,Vc)

% Input all species and this will return a sum across of all the species
% that comprise by each observable.

ObsMat=csvread('observables_mat_18.csv',1,1); ObsMat=ObsMat(:,1:end-1);

xout_corr=xout.*repmat((VxPARCDL'/Vc),size(xout,1),1);

Obs=xout_corr*ObsMat;
