# Supplementary material for: A mechanistic pan-cancer pathway model informed by multi-omics data interprets stochastic cell fate responses to drugs and mitogens
Source: PLoS Comput Biol. 2018 Mar 26;14(3):e1005985. doi: 10.1371/journal.pcbi.1005985 (PMC5886578; doi:10.1371/journal.pcbi.1005985)
Supplement: S1 Code — Matlab code needed to run the model, run all simulations included in this paper, and generate all figures. (ZIP) [file pcbi.1005985.s011.zip › code_Pub_Nov2017_FINAL_Revised/initialized/i_kTCleakF.txt]

0.0007247047796
0.01654648217
0.0009540314047
0.0002156771607
0.0001935968664
0.00281290197
0.004500643152
0.007378103527
0.00746994714
0.0004538278809
7.562257403e-05
0.0001512636354
0.01200171507
0.01200171507
0.006383890995
0.004865560164
0.002066885489
0.004858993956
0.01200171507
0.008373289584
0.002112978005
0.01200171507
0.002000285845
0.00810926694
0.003061662008
0.01268335997
0.005235381326
0.0004487181607
0.001110459814
0.001594155702
0
0.0003383306259
0.004398298137
0.002909271591
0.001433468507
0.0008959178166
0.0116228948
0.002195641654
0.0038056909
0.003387715782
0.002013260189
0.0006059529167
0.002525377248
0
0.0005776226505
0.005930259211
0.0003117688496
0.009860899499
0.0006093845098
0.0003535809213
0.0003529916197
0.00134967384
0.000444947374
0.001817982545
0.001201570048
0
0
0.0009669567706
0.0003487022176
0.00185273843
0
0
0.001788629423
0
0.0002349211351
0.0001395179946
0
0.003138669558
0.0006997631228
0.0006266123427
0.0001012404263
0.0001012404263
0.0006702372527
0.0006457163776
0
0
0.0008273241087
0.0001033146204
0.003858612847
0.000208459618
0.0007097686724
0
0.0004072980228
0.001503615419
0.001379771804
0.0001575855445
0.0005091225285
0.0008083777551
0.0003966197974
0.0002398584053
0.0002888113252
0.007120648798
8.680121797e-05
0.0001813313115
0.0005146900895
9.281111825e-05
0.01445426971
0.01869898926
0.02217216551
0.001724362955
0.003217879406
0.002055394241
6.622732077e-05
0.0002335973954
0.0004987322728
0.001379771804
6.727921596e-05
0.0004685729465
0.0007457569431
6.698133202e-05
0.0002937516946
0.0001468758473
0
0.000440627542
0.002270108331
0.0006437537138
0.0001848123664
0.001779789679
0.004241372175
7.657085027e-05
0.0003340614698
0.0002227076465
0.004695571138
0.0004213427822
0
0.001260684356
4.722100293e-05
0.0008061812353
0
0
0.003925955576
0.0009775152546
0.0006516768364
0
0
0.0009972016733
0.0007395075832
0.0002958030333
0.0004126948009
0.001599062144
0
