# Supplementary material for: A mechanistic pan-cancer pathway model informed by multi-omics data interprets stochastic cell fate responses to drugs and mitogens
Source: PLoS Comput Biol. 2018 Mar 26;14(3):e1005985. doi: 10.1371/journal.pcbi.1005985 (PMC5886578; doi:10.1371/journal.pcbi.1005985)
Supplement: S1 Code — Matlab code needed to run the model, run all simulations included in this paper, and generate all figures. (ZIP) [file pcbi.1005985.s011.zip › code_Pub_Nov2017_FINAL_Revised/initialized/i_kTLF.txt]

0
0
0
0.004535079666
0.02177822673
0
0
0
0
4.03150524e-05
4.03150524e-05
4.03150524e-05
0
0
0
0
0
0
0
0
0
0
0
0
0.01245421458
0.756599799
0.3752489266
0.2552788822
0.01172168325
0.4219152383
0
0.006701183804
0.006964812793
0.04560789308
0.03179686311
0.005187645698
0.003010973671
0.02586756952
0.02314422426
0.004237083518
0.1414059452
0.3444329563
0.04293526182
0.02891032812
0.103194896
0.4901751162
0.32753863
0.07033182813
0.1085227263
0.008024529144
0.02476985988
0.1701828261
0.5658596776
0.02889505998
0.4967610908
0.07122388437
0.07122388437
0.5191829231
0.05307132854
0.006055101087
0.01763978203
0.03319824388
0.01428499234
0.07122388437
0.03319588573
0.03319588573
0.07122388437
0.003920991983
0.05176995887
0.6184815443
0.03020565689
0.03179076758
0.01463618099
0.01108510757
0.002549622532
0.002549622532
0.09745450179
0.005441189821
4.918333171e-05
0.02728923072
0.01395975844
0.2953444738
0.2953444738
0.03608433944
0.2077921941
1.012784368
0.002217992008
0.06589920738
0.03871855384
0.2384682632
0.4076120344
0.0008111826905
0.1455156284
0.007642617133
0.02037868938
0.126440839
0.0006845125532
0.3941679202
0.1648826936
39.40505743
5.205329657
0.0006577275905
0.7378095408
0.1809170429
0.1229969882
0.01636324783
0.4239368817
0.3710792589
0.001418598488
0.01530345537
0.007713443253
0.006884486863
0.006884486863
0.08877329219
0.07496689975
0.6472172729
0.08771170236
0.03933951233
0.1285294508
0.3704437692
0.150226068
0.0557305972
0.06125023326
0.00942720148
0.0123652577
0.001518757339
0.001835863087
0.001835863087
0.07122388437
0.07122388437
0.1190007185
0.005799863968
0.1138430441
0.07122388437
0.07122388437
0.01450361375
0.07574784286
0.04751086957
0.2023389228
0.01397177752
0.07122388437
