# Supplementary material for: A mechanistic pan-cancer pathway model informed by multi-omics data interprets stochastic cell fate responses to drugs and mitogens
Source: PLoS Comput Biol. 2018 Mar 26;14(3):e1005985. doi: 10.1371/journal.pcbi.1005985 (PMC5886578; doi:10.1371/journal.pcbi.1005985)
Supplement: S1 Code — Matlab code needed to run the model, run all simulations included in this paper, and generate all figures. (ZIP) [file pcbi.1005985.s011.zip › code_Pub_Nov2017_FINAL_Revised/initialized/i_toutF.txt]

0
10.051
20.102
30.153
130.66
231.17
331.68
1336.8
2341.9
3347
13398
23449
33500
1.3401e+05
2.3452e+05
3.3503e+05
6.9503e+05
1.055e+06
1.415e+06
1.775e+06
2.135e+06
2.495e+06
2.855e+06
3.215e+06
3.6e+06
