# Supplementary material for: A mechanistic pan-cancer pathway model informed by multi-omics data interprets stochastic cell fate responses to drugs and mitogens
Source: PLoS Comput Biol. 2018 Mar 26;14(3):e1005985. doi: 10.1371/journal.pcbi.1005985 (PMC5886578; doi:10.1371/journal.pcbi.1005985)
Supplement: S1 Code — Matlab code needed to run the model, run all simulations included in this paper, and generate all figures. (ZIP) [file pcbi.1005985.s011.zip › code_Pub_Nov2017_FINAL_Revised/initialized/i_xoutF.txt]

1897.384231	296.6385748	6.24552778	205.6385174	2.230735933	0	2.950238786e-36	6.24552778	6.24552778	6.24552778	6.24552778	6.24552778	6.24552778	6.24552778	6.24552778	6.24552778	6.24552778	6.24552778	6.24552778	6.24552778	6.24552778	6.24552778	6.24552778	6.24552778	6.24552778	6.24552778	6.24552778	0.8218083664	45.50432053	120.2569458	0.0002431635125	6.027759482e-06	0	0	0	0.02721608947	0	1.503781072	2.40035713	7996.758536	0.5355972058	0.006970861991	1119.216118	0.2333359524	0.5891748884	3.854191606	0.7878772842	0.2552851124	0.8894055362	2.746015769
1897.384231	296.6385748	6.24552778	205.6385174	2.230735933	1.366690688e-77	2.889534351e-36	6.24552778	6.24552778	6.24552778	6.24552778	6.24552778	6.24552778	6.24552778	6.24552778	6.24552778	6.24552778	6.24552778	6.24552778	6.24552778	6.24552778	6.24552778	6.24552778	6.24552778	6.24552778	6.24552778	6.24552778	0.8218083664	45.50432053	120.2569458	0.0002431635125	6.027759482e-06	0	0	0	0.02721608947	0	1.503781072	2.40035713	7996.758536	0.5355972058	0.006970861992	1119.216118	0.2333359524	0.5891748884	3.854191606	0.7878772842	0.2552851124	0.8894055364	2.746015769
1897.384231	296.6385748	6.24552778	205.6385174	2.230735933	2.70594559e-77	2.830048535e-36	6.24552778	6.24552778	6.24552778	6.24552778	6.24552778	6.24552778	6.24552778	6.24552778	6.24552778	6.24552778	6.24552778	6.24552778	6.24552778	6.24552778	6.24552778	6.24552778	6.24552778	6.24552778	6.24552778	6.24552778	0.8218083664	45.50432053	120.2569458	0.0002431635125	6.027759481e-06	0	0	0	0.02721608947	0	1.503781072	2.40035713	7996.758536	0.5355972058	0.006970861992	1119.216118	0.2333359524	0.5891748884	3.854191606	0.7878772842	0.2552851124	0.8894055364	2.746015769
1897.384232	296.6385748	6.24552778	205.6385174	2.230735933	4.017737078e-77	2.771782563e-36	6.24552778	6.24552778	6.24552778	6.24552778	6.24552778	6.24552778	6.24552778	6.24552778	6.24552778	6.24552778	6.24552778	6.24552778	6.24552778	6.24552778	6.24552778	6.24552778	6.24552778	6.24552778	6.24552778	6.24552778	0.8218083664	45.50432053	120.2569458	0.0002431635125	6.027759481e-06	0	0	0	0.02721608947	0	1.503781072	2.40035713	7996.758536	0.5355972058	0.006970861992	1119.216118	0.2333359524	0.5891748884	3.854191606	0.7878772842	0.2552851124	0.8894055364	2.746015769
1897.384233	296.6385748	6.24552778	205.6385174	2.230735933	1.512929381e-76	2.278239445e-36	6.24552778	6.24552778	6.24552778	6.24552778	6.24552778	6.24552778	6.24552778	6.24552778	6.24552778	6.24552778	6.24552778	6.24552778	6.24552778	6.24552778	6.24552778	6.24552778	6.24552778	6.24552778	6.24552778	6.24552778	0.8218083664	45.50432053	120.2569458	0.0002431635125	6.027759481e-06	0	0	0	0.02721608947	0	1.503781072	2.40035713	7996.758536	0.5355972058	0.006970861992	1119.216118	0.2333359524	0.5891748884	3.854191606	0.7878772842	0.2552851124	0.8894055364	2.746015769
1897.384235	296.6385748	6.24552778	205.6385174	2.230735933	2.430603337e-76	1.870635286e-36	6.24552778	6.24552778	6.24552778	6.24552778	6.24552778	6.24552778	6.24552778	6.24552778	6.24552778	6.24552778	6.24552778	6.24552778	6.24552778	6.24552778	6.24552778	6.24552778	6.24552778	6.24552778	6.24552778	6.24552778	0.8218083664	45.50432053	120.2569458	0.0002431635125	6.027759481e-06	0	0	0	0.02721608947	0	1.503781072	2.40035713	7996.758536	0.5355972058	0.006970861992	1119.216118	0.2333359524	0.5891748884	3.854191606	0.7878772842	0.2552851124	0.8894055364	2.746015769
1897.384237	296.6385748	6.24552778	205.6385174	2.230735933	3.184799946e-76	1.535643017e-36	6.24552778	6.24552778	6.24552778	6.24552778	6.24552778	6.24552778	6.24552778	6.24552778	6.24552778	6.24552778	6.24552778	6.24552778	6.24552778	6.24552778	6.24552778	6.24552778	6.24552778	6.24552778	6.24552778	6.24552778	0.8218083664	45.50432053	120.2569458	0.0002431635125	6.02775948e-06	0	0	0	0.02721608947	0	1.503781072	2.40035713	7996.758536	0.5355972058	0.006970861992	1119.216118	0.2333359524	0.5891748884	3.854191606	0.7878772842	0.2552851124	0.8894055364	2.746015769
1897.384255	296.6385748	6.24552778	205.6385174	2.230735933	5.818186546e-76	0	6.24552778	6.24552778	6.24552778	6.24552778	6.24552778	6.24552778	6.24552778	6.24552778	6.24552778	6.24552778	6.24552778	6.24552778	6.24552778	6.24552778	6.24552778	6.24552778	6.24552778	6.24552778	6.24552778	6.24552778	0.8218083664	45.50432053	120.2569458	0.0002431635125	6.027759476e-06	0	0	0	0.02721608947	0	1.503781072	2.40035713	7996.758536	0.5355972058	0.006970861992	1119.216118	0.2333359524	0.5891748884	3.854191606	0.7878772841	0.2552851124	0.8894055364	2.746015769
1897.384273	296.6385748	6.24552778	205.6385174	2.230735933	6.492933687e-76	0	6.24552778	6.24552778	6.24552778	6.24552778	6.24552778	6.24552778	6.24552778	6.24552778	6.24552778	6.24552778	6.24552778	6.24552778	6.24552778	6.24552778	6.24552778	6.24552778	6.24552778	6.24552778	6.24552778	6.24552778	0.8218083664	45.50432053	120.2569458	0.0002431635125	6.027759474e-06	0	0	0	0.02721608947	0	1.503781072	2.40035713	7996.758536	0.5355972057	0.006970861992	1119.216118	0.2333359524	0.5891748884	3.854191606	0.7878772841	0.2552851124	0.8894055363	2.746015769
1897.384291	296.6385748	6.24552778	205.6385174	2.230735933	6.626276471e-76	7.271840496e-27	6.24552778	6.24552778	6.24552778	6.24552778	6.24552778	6.24552778	6.24552778	6.24552778	6.24552778	6.24552778	6.24552778	6.24552778	6.24552778	6.24552778	6.24552778	6.24552778	6.24552778	6.24552778	6.24552778	6.24552778	0.8218083664	45.50432053	120.2569458	0.0002431635124	6.027759472e-06	0	0	0	0.02721608947	0	1.503781072	2.40035713	7996.758536	0.5355972057	0.006970861992	1119.216118	0.2333359524	0.5891748884	3.854191606	0.7878772841	0.2552851124	0.8894055363	2.746015769
1897.384468	296.6385748	6.245527782	205.6385173	2.230735933	6.652424249e-76	9.975294259e-28	6.245527782	6.245527782	6.245527782	6.245527781	6.245527781	6.245527781	6.245527781	6.245527781	6.245527781	6.245527781	6.245527782	6.245527782	6.245527781	6.245527781	6.245527781	6.245527781	6.245527781	6.245527781	6.245527781	6.245527781	0.8218083662	45.50432051	120.2569458	0.0002431635123	6.027759466e-06	0	0	0	0.02721608946	0	1.503781072	2.400357129	7996.758536	0.5355972056	0.00697086199	1119.216118	0.2333359523	0.5891748883	3.854191605	0.7878772839	0.2552851124	0.8894055362	2.746015769
1897.38464	296.6385747	6.245527783	205.6385173	2.230735933	6.642893554e-76	0	6.245527783	6.245527783	6.245527783	6.245527783	6.245527783	6.245527783	6.245527783	6.245527783	6.245527783	6.245527782	6.245527783	6.245527783	6.245527783	6.245527783	6.245527783	6.245527782	6.245527782	6.245527782	6.245527782	6.245527782	0.8218083661	45.5043205	120.2569457	0.0002431635121	6.027759461e-06	0	0	0	0.02721608946	0	1.503781071	2.400357129	7996.758535	0.5355972055	0.006970861989	1119.216118	0.2333359523	0.5891748882	3.854191604	0.7878772837	0.2552851124	0.8894055362	2.746015769
1897.384809	296.6385747	6.245527784	205.6385173	2.230735933	6.642084667e-76	0	6.245527784	6.245527784	6.245527784	6.245527784	6.245527784	6.245527784	6.245527784	6.245527784	6.245527784	6.245527784	6.245527784	6.245527784	6.245527784	6.245527784	6.245527784	6.245527784	6.245527784	6.245527784	6.245527784	6.245527783	0.8218083659	45.50432049	120.2569457	0.0002431635119	6.027759458e-06	0	0	0	0.02721608945	0	1.503781071	2.400357128	7996.758535	0.5355972053	0.006970861987	1119.216118	0.2333359522	0.5891748881	3.854191603	0.7878772835	0.2552851124	0.8894055363	2.746015769
1897.386226	296.6385744	6.245527794	205.6385169	2.230735933	6.642115507e-76	0	6.245527794	6.245527794	6.245527794	6.245527794	6.245527794	6.245527794	6.245527794	6.245527794	6.245527794	6.245527794	6.245527794	6.245527794	6.245527794	6.245527794	6.245527794	6.245527794	6.245527794	6.245527794	6.245527794	6.245527794	0.8218083645	45.50432039	120.2569454	0.0002431635114	6.027759458e-06	0	0	0	0.02721608941	0	1.503781068	2.400357124	7996.758533	0.5355972041	0.006970861976	1119.216118	0.2333359518	0.5891748872	3.854191595	0.7878772812	0.2552851126	0.8894055367	2.746015771
1897.387382	296.6385741	6.245527803	205.6385167	2.230735933	6.642122961e-76	0	6.245527803	6.245527803	6.245527803	6.245527803	6.245527803	6.245527803	6.245527803	6.245527803	6.245527803	6.245527803	6.245527803	6.245527803	6.245527803	6.245527803	6.245527803	6.245527803	6.245527803	6.245527803	6.245527803	6.245527803	0.8218083634	45.5043203	120.2569452	0.0002431635117	6.027759472e-06	0	0	0	0.02721608937	0	1.503781065	2.40035712	7996.758533	0.535597203	0.006970861964	1119.216118	0.2333359515	0.5891748863	3.854191588	0.7878772793	0.2552851126	0.8894055369	2.746015771
1897.38832	296.6385738	6.245527811	205.6385164	2.230735933	6.642123225e-76	1.578090385e-32	6.245527811	6.245527811	6.245527811	6.245527811	6.245527811	6.245527811	6.245527811	6.245527811	6.245527811	6.24552781	6.245527811	6.245527811	6.245527811	6.245527811	6.245527811	6.24552781	6.24552781	6.24552781	6.24552781	6.24552781	0.8218083623	45.50432023	120.256945	0.0002431635121	6.027759486e-06	0	0	0	0.02721608934	0	1.503781063	2.400357117	7996.758533	0.535597202	0.006970861953	1119.216118	0.2333359512	0.5891748856	3.854191581	0.787877278	0.2552851126	0.8894055369	2.746015772
1897.390616	296.6385731	6.245527832	205.6385157	2.230735933	6.642123795e-76	7.633613471e-35	6.245527832	6.245527832	6.245527832	6.245527832	6.245527832	6.245527832	6.245527832	6.245527832	6.245527832	6.245527832	6.245527832	6.245527832	6.245527832	6.245527832	6.245527832	6.245527832	6.245527832	6.245527832	6.245527832	6.245527832	0.8218083594	45.50432002	120.2569444	0.0002431635132	6.027759517e-06	0	0	0	0.02721608924	0	1.503781056	2.400357107	7996.758533	0.5355971995	0.006970861921	1119.216118	0.2333359504	0.5891748835	3.854191564	0.7878772744	0.2552851126	0.8894055369	2.746015771
1897.391656	296.6385727	6.245527845	205.6385153	2.230735933	6.642124042e-76	0	6.245527845	6.245527845	6.245527845	6.245527845	6.245527845	6.245527845	6.245527845	6.245527845	6.245527845	6.245527845	6.245527845	6.245527845	6.245527845	6.245527845	6.245527845	6.245527845	6.245527845	6.245527845	6.245527845	6.245527845	0.8218083577	45.50431989	120.2569441	0.0002431635136	6.027759531e-06	0	0	0	0.02721608918	0	1.503781052	2.400357102	7996.758533	0.5355971979	0.006970861901	1119.216118	0.2333359499	0.5891748823	3.854191553	0.7878772723	0.2552851126	0.8894055369	2.746015771
1897.392074	296.6385725	6.245527853	205.638515	2.230735933	6.642124208e-76	0	6.245527853	6.245527853	6.245527853	6.245527853	6.245527853	6.245527853	6.245527853	6.245527853	6.245527853	6.245527853	6.245527853	6.245527853	6.245527853	6.245527853	6.245527853	6.245527853	6.245527853	6.245527853	6.245527853	6.245527853	0.8218083566	45.50431981	120.2569439	0.0002431635139	6.027759541e-06	0	0	0	0.02721608915	0	1.503781049	2.400357098	7996.758533	0.535597197	0.00697086189	1119.216118	0.2333359496	0.5891748815	3.854191547	0.7878772709	0.2552851126	0.8894055369	2.746015771
1897.392232	296.6385723	6.245527858	205.6385149	2.230735933	6.642124324e-76	0	6.245527858	6.245527858	6.245527858	6.245527858	6.245527858	6.245527858	6.245527858	6.245527858	6.245527858	6.245527858	6.245527858	6.245527858	6.245527858	6.245527858	6.245527858	6.245527858	6.245527858	6.245527858	6.245527858	6.245527858	0.821808356	45.50431977	120.2569438	0.0002431635141	6.027759548e-06	0	0	0	0.02721608913	0	1.503781048	2.400357096	7996.758533	0.5355971964	0.006970861883	1119.216118	0.2333359494	0.5891748811	3.854191543	0.7878772702	0.2552851126	0.8894055369	2.746015771
1897.392292	296.6385722	6.24552786	205.6385148	2.230735933	6.642124387e-76	0	6.24552786	6.24552786	6.24552786	6.24552786	6.24552786	6.24552786	6.24552786	6.24552786	6.24552786	6.24552786	6.24552786	6.24552786	6.24552786	6.24552786	6.24552786	6.24552786	6.24552786	6.24552786	6.24552786	6.24552786	0.8218083556	45.50431974	120.2569437	0.0002431635143	6.027759551e-06	0	0	0	0.02721608912	0	1.503781047	2.400357095	7996.758533	0.5355971961	0.006970861879	1119.216118	0.2333359493	0.5891748808	3.854191541	0.7878772697	0.2552851126	0.8894055369	2.746015771
1897.392318	296.6385722	6.245527862	205.6385148	2.230735933	6.642124419e-76	0	6.245527862	6.245527862	6.245527862	6.245527862	6.245527862	6.245527862	6.245527862	6.245527862	6.245527862	6.245527862	6.245527862	6.245527862	6.245527862	6.245527862	6.245527862	6.245527862	6.245527862	6.245527862	6.245527862	6.245527862	0.8218083554	45.50431973	120.2569437	0.0002431635143	6.027759553e-06	0	0	0	0.02721608911	0	1.503781047	2.400357094	7996.758533	0.5355971959	0.006970861877	1119.216118	0.2333359492	0.5891748807	3.854191539	0.7878772695	0.2552851126	0.8894055369	2.746015771
1897.39233	296.6385722	6.245527863	205.6385147	2.230735933	6.64212444e-76	0	6.245527863	6.245527863	6.245527863	6.245527863	6.245527863	6.245527863	6.245527863	6.245527863	6.245527863	6.245527863	6.245527863	6.245527863	6.245527863	6.245527863	6.245527863	6.245527863	6.245527863	6.245527863	6.245527863	6.245527863	0.8218083553	45.50431972	120.2569437	0.0002431635144	6.027759554e-06	0	0	0	0.02721608911	0	1.503781046	2.400357094	7996.758533	0.5355971958	0.006970861875	1119.216118	0.2333359492	0.5891748806	3.854191539	0.7878772693	0.2552851126	0.8894055369	2.746015771
1897.392336	296.6385721	6.245527863	205.6385147	2.230735933	6.642124453e-76	0	6.245527863	6.245527863	6.245527863	6.245527863	6.245527863	6.245527863	6.245527863	6.245527863	6.245527863	6.245527863	6.245527863	6.245527863	6.245527863	6.245527863	6.245527863	6.245527863	6.245527863	6.245527863	6.245527863	6.245527863	0.8218083552	45.50431971	120.2569436	0.0002431635144	6.027759555e-06	0	0	0	0.02721608911	0	1.503781046	2.400357094	7996.758533	0.5355971957	0.006970861874	1119.216118	0.2333359492	0.5891748805	3.854191538	0.7878772692	0.2552851126	0.8894055369	2.746015771
1897.392339	296.6385721	6.245527864	205.6385147	2.230735933	6.64212446e-76	0	6.245527864	6.245527864	6.245527864	6.245527864	6.245527864	6.245527864	6.245527864	6.245527864	6.245527864	6.245527864	6.245527864	6.245527864	6.245527864	6.245527864	6.245527864	6.245527864	6.245527864	6.245527864	6.245527864	6.245527864	0.8218083552	45.50431971	120.2569436	0.0002431635144	6.027759555e-06	0	0	0	0.0272160891	0	1.503781046	2.400357094	7996.758533	0.5355971957	0.006970861874	1119.216118	0.2333359492	0.5891748805	3.854191538	0.7878772692	0.2552851126	0.8894055369	2.746015771
[truncated: 724 more columns]
