# Supplementary material for: A mechanistic pan-cancer pathway model informed by multi-omics data interprets stochastic cell fate responses to drugs and mitogens
Source: PLoS Comput Biol. 2018 Mar 26;14(3):e1005985. doi: 10.1371/journal.pcbi.1005985 (PMC5886578; doi:10.1371/journal.pcbi.1005985)
Supplement: S1 Code — Matlab code needed to run the model, run all simulations included in this paper, and generate all figures. (ZIP) [file pcbi.1005985.s011.zip › code_Pub_Nov2017_FINAL_Revised/master_MCF10A.xlsx]

## Sheet: gene
Gene Name	gene exp (mpc)	mRNA exp (mpc)	protein exp (mpc)	mRNA exp ROUNDED (mpc)	protein exp ROUNDED (mpc)	mRNA half life Schwan (h)	Protein half life Schwan(h)	kTLnatSchwan (h-1)	kTLnatSchwan (s-1)	mRNA half life Lit (h)	Protein half life Lit (h-1)	kTCd (s-1)	kTLd (s-1)	kTLnatCells (s-1)	kTLnatLit (s-1)	kTLnat (s-1)	kGin (s-1) (from Suter Paper)	kGac (s-1) (from Suter et al Paper)
TP53	2	7.5003	1743.17	8	1744	0.685	NaN	NaN	0	11.69	NaN	1.64706e-05	0	0	0	0	0.005	0.0005
MDM2	2	49.95	267.443	50	268	3.2	NaN	NaN	0	NaN	NaN	6.0169e-05	0	0	0	0	0.005	0.0005
PPM1D	2	1.725	0	2	0	2.705	NaN	NaN	0	2.22	NaN	8.67301e-05	0	0	0	0	0.005	0.0005
ATM	2	2.8498	1584.03	3	1585	14.73	31.95	0.00783333	2.17593e-06	NaN	NaN	1.30713e-05	6.02632e-06	0.00318391	0	0.00318391	0.005	0.0005
ATR	2	1.8	2529.5	2	2530	10.94	15.93	0.000786111	2.18364e-07	NaN	NaN	1.75997e-05	1.20867e-05	0.0152897	0	0.0152897	0.005	0.0005
RB1	2	9.67568	22644.3	10	22645	6.4	NaN	NaN	0	NaN	NaN	3.00845e-05	0	0	0	0	0.005	0.0005
E2F1	2	0	0	0	0	6.4	NaN	NaN	0	4	NaN	4.81352e-05	0	0	0	0	0.005	0.0005
E2F2	2	0.825165	0	1	0	6.4	NaN	NaN	0	2.44	NaN	7.89102e-05	0	0	0	0	0.005	0.0005
E2F3	2	1.87545	229.283	2	230	6.4	NaN	NaN	0	2.41	NaN	7.98925e-05	0	0	0	0	0.005	0.0005
CCND1	2	5.47575	0	6	0	14	1.31	73.75	0.0204861	NaN	NaN	1.37529e-05	0.000146978	0	0	0.0204861	0.005	0.0005
CCND2	2	0.82465	0	1	0	14	1.31	73.75	0.0204861	NaN	NaN	1.37529e-05	0.000146978	0	0	0.0204861	0.005	0.0005
CCND3	2	1.57557	0	2	0	14	1.31	73.75	0.0204861	NaN	NaN	1.37529e-05	0.000146978	0	0	0.0204861	0.005	0.0005
CCNE1	2	0.074965	0	1	0	14	NaN	NaN	0	1.5	NaN	0.000128361	0	0	0	0	0.005	0.0005
CCNE2	2	1.5001	0	2	0	14	NaN	NaN	0	1.5	NaN	0.000128361	0	0	0	0	0.005	0.0005
SKP2	2	1.80045	0	2	0	2.82	NaN	NaN	0	NaN	NaN	6.82769e-05	0	0	0	0	0.005	0.0005
CDC25A	2	0.2249	0	1	0	2.82	NaN	NaN	0	3.7	NaN	5.20381e-05	0	0	0	0	0.005	0.0005
CDC25B	2	0.524995	0	1	0	2.82	NaN	NaN	0	8.71	NaN	2.21057e-05	0	0	0	0	0.005	0.0005
CDC25C	3	9.22485	8204.8	10	8205	2.82	NaN	NaN	0	2.47	NaN	7.79518e-05	0	0	0	0	0.005	0.0005
CCNA2	2	4.95065	8043.27	5	8044	8.51	NaN	NaN	0	1.5	NaN	0.000128361	0	0	0	0	0.005	0.0005
CDKN1B	2	1.87495	3215.7	2	3216	11.02	NaN	NaN	0	2.15	NaN	8.95539e-05	0	0	0	0	0.005	0.0005
CDH1	2	14.3982	117865	15	117865	8.52	NaN	NaN	0	NaN	NaN	2.25987e-05	0	0	0	0	0.005	0.0005
CCNB1	2	86.3695	39703.7	87	39704	8.51	NaN	NaN	0	1.5	NaN	0.000128361	0	0	0	0	0.005	0.0005
CDC20	2	11.0265	14154.5	12	14155	8.51	NaN	NaN	0	9	NaN	2.13934e-05	0	0	0	0	0.005	0.0005
WEE1	2	6.0007	2108.33	7	2109	2.82	NaN	NaN	0	2.22	NaN	8.67301e-05	0	0	0	0	0.005	0.0005
CHEK1	2	9.44985	3500.03	10	3501	5.88	7.71	NaN	0	NaN	NaN	3.2745e-05	2.49729e-05	0.008743	0	0.008743	0.005	0.0005
CDKN1A	2	11.5505	23042	12	23042	11.02	14.78	31.25	0.00868056	1	0.5	0.000192541	0.000385082	0.739421	0	0.739421	0.005	0.0005
CDK1	2	43.6525	1.31717e+06	44	1317167	8.9	21.88	NaN	0	NaN	NaN	2.16338e-05	8.79986e-06	0.263429	0	0.263429	0.005	0.0005
CDK2	2	1.57535	87305	2	87305	4.72	46.9	NaN	0	NaN	NaN	4.07926e-05	4.10535e-06	0.179209	0	0.179209	0.005	0.0005
CDK4	2	10.7265	3271.57	11	3272	10.49	6.96	NaN	0	NaN	NaN	1.83547e-05	2.76639e-05	0.00822876	0	0.00822876	0.005	0.0005
CDK6	2	6.44995	148493	7	148494	4.65	13.79	NaN	0	NaN	NaN	4.14066e-05	1.39624e-05	0.296189	0	0.296189	0.005	0.0005
TNFSF10	2	0	0	0	0	NaN	NaN	NaN	0	NaN	NaN	0	0	0	0	0	0.005	0.0005
TNFRSF10A	2	0.2249	1749.25	1	1750	9.07	71.62	286.68	0.0796333	3.13	NaN	6.15147e-05	2.68837e-06	0.00470464	0	0.00470464	0.005	0.0005
TNFRSF10B	2	12.45	23644.3	13	23645	9.07	71.62	286.68	0.0796333	3.13	NaN	6.15147e-05	2.68837e-06	0.00488973	0	0.00488973	0.005	0.0005
CFLAR	2	9.07565	1662.83	10	1663	0.43	22.53	65.45	0.0181806	3.64	1	5.28958e-05	0.000192541	0.0320195	0	0.0320195	0.005	0.0005
CASP8	2	7.94965	76199.7	8	76200	5.91	82.29	61.88	0.0171889	NaN	NaN	3.25788e-05	2.33978e-06	0.0222864	0	0.0222864	0.005	0.0005
CASP10	2	4.95065	7769.33	5	7770	5.91	82.29	61.88	0.0171889	NaN	NaN	3.25788e-05	2.33978e-06	0.00363603	0	0.00363603	0.005	0.0005
BFAR	2	35.8525	0	36	0	2.08	6.74	7.61	0.00211389	3.28	NaN	5.87015e-05	2.85669e-05	0	0	0.00211389	0.005	0.0005
CASP3	2	12.3755	200286	13	200286	6.27	163.37	508.37	0.141214	NaN	NaN	3.07083e-05	1.17856e-06	0.0181576	0	0.0181576	0.005	0.0005
CASP7	2	22.05	61616	23	61616	6.4	31.75	76.63	0.0212861	NaN	NaN	3.00845e-05	6.06428e-06	0.0162459	0	0.0162459	0.005	0.0005
CASP6	2	26.2515	150821	27	150822	8.44	361.84	265.11	0.0736417	NaN	NaN	2.28129e-05	5.32116e-07	0.0029724	0	0.0029724	0.005	0.0005
XIAP	2	4.12475	17375.7	5	17376	2.08	6.74	7.61	0.00211389	2.63	NaN	7.32095e-05	2.85669e-05	0.0992757	0	0.0992757	0.005	0.0005
PARP1	4	20.777	2.02763e+06	21	2027634	18.35	76.88	167.41	0.0465028	NaN	NaN	1.04927e-05	2.50443e-06	0.241813	0	0.241813	0.005	0.0005
BID	2	14.7765	159610	15	159610	6.29	67.97	351.83	0.0977306	NaN	NaN	3.06106e-05	2.83273e-06	0.0301422	0	0.0301422	0.005	0.0005
BCL2	2	0	0	0	0	5.5	20.82	73.03	0.0202861	2.74	NaN	7.02704e-05	9.24788e-06	0	0	0.0202861	0.005	0.0005
BCL2L1	2	2.4002	23489.7	3	23490	5.5	20.82	73.03	0.0202861	NaN	NaN	3.50074e-05	9.24788e-06	0.0724109	0	0.0724109	0.005	0.0005
MCL1	3	20.4765	37514	21	37514	5.5	20.82	73.03	0.0202861	2.5	1	7.70164e-05	0.000192541	0.343951	0	0.343951	0.005	0.0005
BAX	2	2.10015	279087	3	279087	10.19	77.91	344.26	0.0956278	NaN	NaN	1.88951e-05	2.47132e-06	0.229905	0	0.229905	0.005	0.0005
CYCS	2	91.0535	3440400	92	3440400	7.03667	145.82	283.37	0.0787139	9.88	NaN	1.94879e-05	1.3204e-06	0.0493773	0	0.0493773	0.005	0.0005
DIABLO	2	8.7005	326417	9	326417	15.64	91.69	90.27	0.025075	NaN	NaN	1.23108e-05	2.09991e-06	0.0761608	0	0.0761608	0.005	0.0005
APAF1	2	1.8	1705.43	2	1706	5.99	31.77	287.87	0.0799639	NaN	NaN	3.21437e-05	6.06046e-06	0.00516957	0	0.00516957	0.005	0.0005
CASP9	2	1.5751	14405	2	14405	5.91	82.29	61.88	0.0171889	6	NaN	3.20901e-05	2.33978e-06	0.0168523	0	0.0168523	0.005	0.0005
BAD	2	12.075	13708.3	13	13709	5.5	20.82	73.03	0.0202861	10.2	NaN	1.88766e-05	9.24788e-06	0.00975225	0	0.00975225	0.005	0.0005
BBC3 (PUMA)	2	0.59975	3328.27	1	3329	5.5	20.82	73.03	0.0202861	2.38	7	8.08995e-05	2.75058e-05	0.0915669	0	0.0915669	0.005	0.0005
PMAIP1 (NOXA)	2	3.9748	0	4	0	5.5	20.82	73.03	0.0202861	2.33	1.5	8.26356e-05	0.000128361	0	0	0.0202861	0.005	0.0005
BCL2L11 (BIM)	2	2.25025	7222.1	3	7223	5.5	20.82	73.03	0.0202861	2.33	3	8.26356e-05	6.41803e-05	0.154525	0	0.154525	0.005	0.0005
EGF	2	0	0	0	0	NaN	NaN	NaN	0	10	10	1.92541e-05	1.92541e-05	0	0.05	0.05	0.005	0.0005
NRG1	2	0	0	0	0	NaN	NaN	NaN	0	10	10	1.92541e-05	1.92541e-05	0	0.05	0.05	0.005	0.0005
EGFR	2	7.1237	192490	8	192490	8.32	12.71	83.9	0.0233056	NaN	NaN	2.31419e-05	1.51488e-05	0.364498	0	0.364498	0.005	0.0005
ERBB2	2	3.2257	14057	4	14057	10.59	18.52	5.26	0.00146111	NaN	NaN	1.81814e-05	1.03964e-05	0.0365355	0	0.0365355	0.005	0.0005
ERBB3	2	16.9495	5797.93	17	5798	9.455	15.615	44.58	0.0123833	NaN	NaN	2.03639e-05	1.23305e-05	0.00420543	0	0.00420543	0.005	0.0005
ERBB4	2	0	59.41	0	60	9.455	15.615	44.58	0.0123833	NaN	NaN	2.03639e-05	1.23305e-05	0	0	0.0123833	0.005	0.0005
EGFRvIII	2	0	0	0	0	8.32	12.71	83.9	0.0233056	NaN	NaN	2.31419e-05	1.51488e-05	0	0	0.0233056	0.005	0.0005
MET	2	17.4735	27573.7	18	27574	10.36	29.41	4.64	0.00128889	NaN	NaN	1.8585e-05	6.54678e-06	0.0100289	0	0.0100289	0.005	0.0005
HGF	2	0	0	0	0	NaN	NaN	NaN	0	10	10	1.92541e-05	1.92541e-05	0	0.05	0.05	0.005	0.0005
PDGFRA	2	0.2249	0	1	0	10.36	29.41	83.9	0.0233056	3.7	3	5.20381e-05	6.41803e-05	0	0	0.0233056	0.005	0.0005
PDGFRB	3	0.825165	0	1	0	10.36	29.41	83.9	0.0233056	3.7	3	5.20381e-05	6.41803e-05	0	0	0.0233056	0.005	0.0005
PDGFB	2	0	0	0	0	NaN	NaN	NaN	0	10	10	1.92541e-05	1.92541e-05	0	0.05	0.05	0.005	0.0005
SPRY2	2	1.05005	0	2	0	4.54	29.59	9.91	0.00275278	0.67	2	0.000287374	9.62704e-05	0	0	0.00275278	0.005	0.0005
CBL	2	2.32525	16756.3	3	16757	4.54	29.59	9.91	0.00275278	NaN	NaN	4.24099e-05	6.50696e-06	0.0363457	0	0.0363457	0.005	0.0005
GRB2	2	4.9501	194170	5	194170	8.45	17.22	911.04	0.253067	NaN	NaN	2.27859e-05	1.11812e-05	0.434212	0	0.434212	0.005	0.0005
PLCG1	2	0.074965	3410.4	1	3411	10.46	30.97	16.41	0.00455833	NaN	NaN	1.84074e-05	6.21701e-06	0.0212062	0	0.0212062	0.005	0.0005
PLCG2	2	0.300095	3589.7	1	3590	10.46	30.97	16.41	0.00455833	NaN	NaN	1.84074e-05	6.21701e-06	0.0223191	0	0.0223191	0.005	0.0005
PIK3CA	2	1.27468	4269.89	2	4270	6.09	40.03	6.44	0.00178889	3.16	NaN	6.09307e-05	4.80991e-06	0.0102692	0	0.0102692	0.005	0.0005
PIK3CB	2	1.5751	3233.7	2	3234	6.09	40.03	6.44	0.00178889	3.28	NaN	5.87015e-05	4.80991e-06	0.00777763	0	0.00777763	0.005	0.0005
PIK3CG	2	0	0	0	0	6.09	40.03	6.44	0.00178889	3	NaN	6.41803e-05	4.80991e-06	0	0	0.00178889	0.005	0.0005
PIK3CD	2	0	0	0	0	6.09	40.03	6.44	0.00178889	4.47	NaN	4.3074e-05	4.80991e-06	0	0	0.00178889	0.005	0.0005
PIK3R1	2	1.49985	28620.7	2	28621	3.91	41.08	19.19	0.00533056	2.56	NaN	7.52113e-05	4.68697e-06	0.0670729	0	0.0670729	0.005	0.0005
PIK3R2	2	0.82488	798.783	1	799	3.91	41.08	19.19	0.00533056	10.25	NaN	1.87845e-05	4.68697e-06	0.00374489	0	0.00374489	0.005	0.0005
PIK3R3	2	8.4756	64.2533	9	65	3.91	41.08	19.19	0.00533056	2.47	NaN	7.79518e-05	4.68697e-06	3.38504e-05	0	3.38504e-05	0.005	0.0005
PIK3R4	2	0.97478	6282.47	1	6283	12.02	64.41	228.44	0.0634556	5.08	NaN	3.79017e-05	2.9893e-06	0.0187818	0	0.0187818	0.005	0.0005
PIK3C2A	2	4.87495	5448.4	5	5449	7.46	21.41	29.62	0.00822778	NaN	NaN	2.58098e-05	8.99304e-06	0.00980061	0	0.00980061	0.005	0.0005
RASGRP1	2	0	0	0	0	12.0533	28.4133	746.46	0.20735	2.6	NaN	7.40542e-05	6.77643e-06	0	0	0.20735	0.005	0.0005
RASGRP3	2	0.300095	0	1	0	12.0533	28.4133	746.46	0.20735	2.6	NaN	7.40542e-05	6.77643e-06	0	0	0.20735	0.005	0.0005
NRAS	2	13.5755	59137	14	59137	9.86	32.34	746.46	0.20735	NaN	NaN	1.95275e-05	5.95365e-06	0.0251486	0	0.0251486	0.005	0.0005
KRAS	2	7.575	135687	8	135687	6.14	22.55	746.46	0.20735	NaN	NaN	3.13585e-05	8.5384e-06	0.144819	0	0.144819	0.005	0.0005
HRAS	2	2.55045	333787	3	333787	20.16	30.35	746.46	0.20735	NaN	NaN	9.55064e-06	6.34402e-06	0.70585	0	0.70585	0.005	0.0005
NF1	2	3.8249	2481.03	4	2482	8.32	77.35	16.04	0.00445556	NaN	NaN	2.31419e-05	2.48922e-06	0.00154456	0	0.00154456	0.005	0.0005
RAF1	2	5.0249	28849	6	28849	7.86	20.01	2.85	0.000791667	NaN	NaN	2.44963e-05	9.62223e-06	0.0462653	0	0.0462653	0.005	0.0005
BRAF	2	0.59975	2824.73	1	2825	7.86	20.01	2.85	0.000791667	2.67	NaN	7.21127e-05	9.62223e-06	0.0271828	0	0.0271828	0.005	0.0005
MAP2K1	2	1.7997	147250	2	147250	10.665	86.8	862.7	0.239639	8.83	NaN	2.18053e-05	2.21821e-06	0.163316	0	0.163316	0.005	0.0005
MAP2K2	2	2.0996	377540	3	377540	10.665	86.8	862.7	0.239639	11	NaN	1.75037e-05	2.21821e-06	0.279155	0	0.279155	0.005	0.0005
DUSP6	2	0.674925	0	1	0	27.915	10.98	5.915	0.00164306	0.1444	0.75	0.00133339	0.000256721	0	0	0.00164306	0.005	0.0005
RPS6KA1	2	0.7502	134935	1	134935	12.2	90.15	95.38	0.0264944	NaN	NaN	1.5782e-05	2.13578e-06	0.288192	0	0.288192	0.005	0.0005
RPS6KA2	2	1.05005	0	2	0	11.68	64.14	54.49	0.0151361	NaN	NaN	1.64847e-05	3.00188e-06	0	0	0.0151361	0.005	0.0005
RPS6KA3	2	3.15075	42853.3	4	42854	8.23	51.11	21.37	0.00593611	NaN	NaN	2.3395e-05	3.76719e-06	0.0403597	0	0.0403597	0.005	0.0005
RPS6KA4	2	0.074965	38210.3	1	38211	11.41	29.38	11.77	0.00326944	NaN	NaN	1.68747e-05	6.55347e-06	0.250415	0	0.250415	0.005	0.0005
DUSP1	3	2.70095	0	3	0	27.915	10.98	5.915	0.00164306	0.1444	0.75	0.00133339	0.000256721	0	0	0.00164306	0.005	0.0005
FOS	2	2.0246	0	3	0	10.86	14.42	234.93	0.0652583	0.1444	0.75	0.00133339	0.000256721	0	0.3	0.3	0.005	0.0005
JUN	2	6.5268	3100.2	7	3101	10.86	14.42	234.93	0.0652583	0.3333	2.1667	0.00057768	8.88637e-05	0.0393666	0	0.0393666	0.005	0.0005
MYC	3	1.05005	47901.3	2	47902	10.86	14.42	234.93	0.0652583	0.8	0.5	0.000240676	0.000385082	9.22309	0	9.22309	0.005	0.0005
CTNNB1	2	32.173	662627	33	662627	10.86	14.42	234.93	0.0652583	NaN	NaN	1.77294e-05	1.33523e-05	0.26811	0	0.26811	0.005	0.0005
PTEN	2	22.8005	7332.1	23	7333	11.85	132.94	21.82	0.00606111	NaN	NaN	1.62482e-05	1.44833e-06	0.000461765	0	0.000461765	0.005	0.0005
AKT1	2	0.674925	74762	1	74762	15.99	27.79	20.86	0.00579444	NaN	NaN	1.20413e-05	6.92842e-06	0.517983	0	0.517983	0.005	0.0005
AKT2	2	2.55045	81476	3	81476	13.6	41.17	9.15	0.00254167	NaN	NaN	1.41574e-05	4.67673e-06	0.127014	0	0.127014	0.005	0.0005
PDPK1	2	2.92495	36972.9	3	36973	6.37	27.48	25.19	0.00699722	NaN	NaN	3.02262e-05	7.00658e-06	0.0863515	0	0.0863515	0.005	0.0005
RICTOR	2	3.8249	6345.47	4	6346	3.07	26.59	42.94	0.0119278	NaN	NaN	6.27169e-05	7.2411e-06	0.011488	0	0.011488	0.005	0.0005
MTOR	2	0.600265	18825.7	1	18826	15.74	37.35	12.55	0.00348611	NaN	NaN	1.22326e-05	5.15504e-06	0.0970489	0	0.0970489	0.005	0.0005
GSK3B	2	2.02535	133507	3	133507	6.78	32.89	314.57	0.0873806	NaN	NaN	2.83984e-05	5.85409e-06	0.26052	0	0.26052	0.005	0.0005
TSC1	2	3.2996	799.947	4	800	5.68	52.3	5.45	0.00151389	NaN	NaN	3.3898e-05	3.68147e-06	0.000736294	0	0.000736294	0.005	0.0005
TSC2	2	0.825165	2006.9	1	2007	15.81	35.97	1.46	0.000405556	NaN	NaN	1.21784e-05	5.35282e-06	0.0107431	0	0.0107431	0.005	0.0005
PRKCA	2	1.05005	3405.23	2	3406	7.21	60.55	17.4	0.00483333	NaN	NaN	2.67047e-05	3.17987e-06	0.00541531	0	0.00541531	0.005	0.0005
PRKCB	2	0.22513	0	1	0	7.21	60.55	17.4	0.00483333	NaN	NaN	2.67047e-05	3.17987e-06	0	0	0.00483333	0.005	0.0005
PRKCG	2	0	0	0	0	7.21	60.55	17.4	0.00483333	NaN	NaN	2.67047e-05	3.17987e-06	0	0	0.00483333	0.005	0.0005
PRKCD	2	2.775	58798.3	3	58799	7.21	60.55	17.4	0.00483333	NaN	NaN	2.67047e-05	3.17987e-06	0.0623243	0	0.0623243	0.005	0.0005
PEBP1	2	36.117	3.28553e+06	37	3285534	17.26	324.85	648.8	0.180222	NaN	NaN	1.11553e-05	5.92707e-07	0.0526313	0	0.0526313	0.005	0.0005
MAPK1	2	5.70005	746463	6	746464	9.87	53.2	1589.68	0.441578	NaN	NaN	1.95077e-05	3.61919e-06	0.450266	0	0.450266	0.005	0.0005
MAPK3	2	1.05005	76314.3	2	76315	11.46	120.4	135.72	0.0377	NaN	NaN	1.68011e-05	1.59918e-06	0.0610206	0	0.0610206	0.005	0.0005
FOXO3	2	3.14965	12091.1	4	12092	26.28	46.45	120.83	0.0335639	2.38	NaN	8.08995e-05	4.14512e-06	0.0125307	0	0.0125307	0.005	0.0005
RHEB	2	30.3755	332990	31	332990	7.74	22.92	409.05	0.113625	NaN	NaN	2.48761e-05	8.40056e-06	0.0902356	0	0.0902356	0.005	0.0005
RPTOR	2	0.97535	10210	1	10211	13.83	7.56	42.94	0.0119278	NaN	NaN	1.3922e-05	2.54684e-05	0.260058	0	0.260058	0.005	0.0005
RPS6KB1	2	2.85	49324.3	3	49325	9.51	30.03	40.68	0.0113	NaN	NaN	2.02461e-05	6.41162e-06	0.105418	0	0.105418	0.005	0.0005
RPS6KB2	2	1.35047	12198.8	2	12199	9.51	30.03	40.68	0.0113	NaN	NaN	2.02461e-05	6.41162e-06	0.0391077	0	0.0391077	0.005	0.0005
EIF4EBP1	2	37.6545	53976	38	53976	1.98	6.36	448.24	0.124511	8.57	NaN	2.24668e-05	3.02737e-05	0.0430014	0	0.0430014	0.005	0.0005
SOS1	2	2.85	1776.13	3	1777	7.54	38.51	32.2	0.00894444	NaN	NaN	2.55359e-05	4.99976e-06	0.00296153	0	0.00296153	0.005	0.0005
CDKN2A	0	0	0	0	0	11.02	14.78	31.25	0.00868056	NaN	NaN	1.74719e-05	1.30271e-05	0	0	0.00868056	0.005	0.0005
MDM4	4	6.526	0	7	0	3.2	0.74	11.51	0.00319722	2.94	NaN	6.54901e-05	0.00026019	0	0	0.00319722	0.005	0.0005
FGFR1	2	0.97455	0	1	0	10.36	29.41	4.64	0.00128889	10.75	NaN	1.79108e-05	6.54678e-06	0	0	0.00128889	0.005	0.0005
FGFR2	2	1.34995	0	2	0	10.36	29.41	4.64	0.00128889	2.47	NaN	7.79518e-05	6.54678e-06	0	0	0.00128889	0.005	0.0005
FGF1	3	0	0	0	0	NaN	NaN	NaN	0	10	10	1.92541e-05	1.92541e-05	0	0.05	0.05	0.005	0.0005
FGF2	2	0	0	0	0	NaN	NaN	NaN	0	10	10	1.92541e-05	1.92541e-05	0	0.05	0.05	0.005	0.0005
EIF4E	2	37.576	1074400	38	1074400	10.25	115.62	1440.79	0.400219	NaN	NaN	1.87845e-05	1.66529e-06	0.0470839	0	0.0470839	0.005	0.0005
IRS1	2	2.4002	209.891	3	210	3.25	3.31	11.39	0.00316389	NaN	NaN	5.92433e-05	5.81695e-05	0.00407186	0	0.00407186	0.005	0.0005
IRS2	2	1.2752	2747.07	2	2748	3.25	3.31	11.39	0.00316389	NaN	NaN	5.92433e-05	5.81695e-05	0.0799248	0	0.0799248	0.005	0.0005
IGF1	2	0	0	0	0	NaN	NaN	NaN	0	10	10	1.92541e-05	1.92541e-05	0	0.05	0.05	0.005	0.0005
IGF2	2	0	0	0	0	NaN	NaN	NaN	0	10	10	1.92541e-05	1.92541e-05	0	0.05	0.05	0.005	0.0005
IGF1R	2	2.85	4665.73	3	4666	10.36	29.41	4.64	0.00128889	3.03	NaN	6.35448e-05	6.54678e-06	0.0101824	0	0.0101824	0.005	0.0005
MSH6	2	4.4256	47961.7	5	47962	7.16	34.73	120.08	0.0333556	NaN	NaN	2.68912e-05	5.54394e-06	0.0531796	0	0.0531796	0.005	0.0005
BRCA2	2	1.04978	0	2	0	7.16	34.73	120.08	0.0333556	NaN	2.5	2.68912e-05	7.70164e-05	0	0	0.0333556	0.005	0.0005
MGMT	2	4.05075	126752	5	126752	12.83	34.36	120.08	0.0333556	NaN	NaN	1.50071e-05	5.60363e-06	0.142054	0	0.142054	0.005	0.0005
INSR	2	5.1006	2047.41	6	2048	10.36	29.41	4.64	0.00128889	3.85	6.7	5.00106e-05	2.87374e-05	0.00980905	0	0.00980905	0.005	0.0005
INS	2	0	0	0	0	NaN	NaN	NaN	0	10	10	1.92541e-05	1.92541e-05	0	0.05	0.05	0.005	0.0005

## Sheet: cellparams
Volume of cell (L)	7e-12	Liter (7pL); Got from annabelle's and gallos paper. They looked in a microscope.
Vc (L)	5.25e-12	Liter; Volume of cytoplasm
Ve (L)	5e-05	Liter; Depends on the plate size used in the assay. Put as 50uL currently.
Vm (L)	4.9e-13	Liter; Got from Sorger apoptosis paper (snap action…)
Vn (L)	1.75e-12	Liter; Looked at images of u87 cells; Looked like N:C ratio was about 4:1.
mpc2nmcf_Vc	0.000316248
mpc2nmcf_Vm	0.00338837
mpc2nmcf_Vn	0.000948744
mT (total mRNAs in single cell, mpc)	400000
PIP2_0 (initial levels of PIP2 in cell to start in nM)	10000
M0 (initial levels of closed mitochondial pores, in nM, for apoptosis model, number from sorger model)	2260

## Sheet: tlparams
Rt (nM)	1897.49
kbRi	0.04
kdR0 (s-1)	2.22319e-06
nR	5
k50R	4.86415
kT1	0.001	Affinity of EIF4E to mRNA cap is between 0.1-4uM (von der Haar et al., 2004, nature structural and molecular biology); chose 100nM.
kT2	0.1
kT3	0.001
kT4	0.1
ke50 (nM)	100	k50 for EIF4E binding mRNA
