# Supplementary material for: A mechanistic pan-cancer pathway model informed by multi-omics data interprets stochastic cell fate responses to drugs and mitogens
Source: PLoS Comput Biol. 2018 Mar 26;14(3):e1005985. doi: 10.1371/journal.pcbi.1005985 (PMC5886578; doi:10.1371/journal.pcbi.1005985)
Supplement: S1 Code — Matlab code needed to run the model, run all simulations included in this paper, and generate all figures. (ZIP) [file pcbi.1005985.s011.zip › code_Pub_Nov2017_FINAL_Revised/master_u87.xlsx]

## Sheet: gene
Gene Name	gene exp (mpc)	mRNA exp (mpc)	protein exp (mpc)	mRNA exp ROUNDED (mpc)	protein exp ROUNDED (mpc)	mRNA half life Schwan (h)	Protein half life Schwan(h)	kTLnatSchwan (h-1)	kTLnatSchwan (s-1)	mRNA half life Lit (h)	Protein half life Lit (h-1)	kTCd (s-1)	kTLd (s-1)	kTLnatCells (s-1)	kTLnatLit (s-1)	kTLnat (s-1)	kGin (s-1) (from Suter Paper)	kGac (s-1) (from Suter et al Paper)	Ref RNA	Ref PROTEIN	Genes ref
TP53	2	6.1423	0	7	0	0.685	NaN	NaN	0	11.69	NaN	1.64706e-05	0	0	0	0	0.005	0.0005	Tani et al., Genome Research, 2012 (http://genome.cshlp.org/content/22/5/947.long)		All copy numbers come from: Bessette et al., Plos One, 2015
MDM2	2	50.361	0	51	0	3.2	NaN	NaN	0	NaN	NaN	6.0169e-05	0	0	0	0	0.005	0.0005
PPM1D	2	1.7915	0	2	0	2.705	NaN	NaN	0	2.22	NaN	8.67301e-05	0	0	0	0	0.005	0.0005	Tani et al., Genome Research, 2012 (http://genome.cshlp.org/content/22/5/947.long)
ATM	2	10.6923	6178.1	11	6179	14.73	31.95	0.00783333	2.17593e-06	NaN	NaN	1.30713e-05	6.02632e-06	0.00338515	0	0.00338515	0.005	0.0005
ATR	2	9.5259	35917.7	10	35918	10.94	15.93	0.000786111	2.18364e-07	NaN	NaN	1.75997e-05	1.20867e-05	0.043413	0	0.043413	0.005	0.0005
RB1	2	2.9573	13445.3	3	13446	6.4	NaN	NaN	0	NaN	NaN	3.00845e-05	0	0	0	0	0.005	0.0005
E2F1	2	0.65405	0	1	0	6.4	NaN	NaN	0	4	NaN	4.81352e-05	0	0	0	0	0.005	0.0005	Tani et al., Genome Research, 2012 (http://genome.cshlp.org/content/22/5/947.long)
E2F2	2	0.65399	0	1	0	6.4	NaN	NaN	0	2.44	NaN	7.89102e-05	0	0	0	0	0.005	0.0005	Tani et al., Genome Research, 2012 (http://genome.cshlp.org/content/22/5/947.long)
E2F3	2	1.109	0	2	0	6.4	NaN	NaN	0	2.41	NaN	7.98925e-05	0	0	0	0	0.005	0.0005	Tani et al., Genome Research, 2012 (http://genome.cshlp.org/content/22/5/947.long)
CCND1	2	64.78	32405.3	65	32406	14	1.31	73.75	0.0204861	NaN	NaN	1.37529e-05	0.000146978	0.0732763	0	0.0732763	0.005	0.0005
CCND2	2	2.10427	0	3	0	14	1.31	73.75	0.0204861	NaN	NaN	1.37529e-05	0.000146978	0	0	0.0204861	0.005	0.0005
CCND3	2	3.12813	14155.3	4	14156	14	1.31	73.75	0.0204861	NaN	NaN	1.37529e-05	0.000146978	0.520154	0	0.520154	0.005	0.0005
CCNE1	2	0.312747	199.647	1	200	14	NaN	NaN	0	1.5	NaN	0.000128361	0	0	0	0	0.005	0.0005	Tani et al., Genome Research, 2012 (http://genome.cshlp.org/content/22/5/947.long)
CCNE2	2	3.24153	0	4	0	14	NaN	NaN	0	1.5	NaN	0.000128361	0	0	0	0	0.005	0.0005	Tani et al., Genome Research, 2012 (http://genome.cshlp.org/content/22/5/947.long)
SKP2	2	6.08593	0	7	0	2.82	NaN	NaN	0	NaN	NaN	6.82769e-05	0	0	0	0	0.005	0.0005
CDC25A	2	0.483333	0	1	0	2.82	NaN	NaN	0	3.7	NaN	5.20381e-05	0	0	0	0	0.005	0.0005	Tani et al., Genome Research, 2012 (http://genome.cshlp.org/content/22/5/947.long)
CDC25B	2	1.59267	0	2	0	2.82	NaN	NaN	0	8.71	NaN	2.21057e-05	0	0	0	0	0.005	0.0005	Tani et al., Genome Research, 2012 (http://genome.cshlp.org/content/22/5/947.long)
CDC25C	2	3.0996	0	4	0	2.82	NaN	NaN	0	2.47	NaN	7.79518e-05	0	0	0	0	0.005	0.0005	Tani et al., Genome Research, 2012 (http://genome.cshlp.org/content/22/5/947.long)
CCNA2	2	3.66857	0	4	0	8.51	NaN	NaN	0	1.5	NaN	0.000128361	0	0	0	0	0.005	0.0005	Tani et al., Genome Research, 2012 (http://genome.cshlp.org/content/22/5/947.long)
CDKN1B	2	3.81063	0	4	0	11.02	NaN	NaN	0	2.15	NaN	8.95539e-05	0	0	0	0	0.005	0.0005	Tani et al., Genome Research, 2012 (http://genome.cshlp.org/content/22/5/947.long)
CDH1	2	0	0	0	0	8.52	NaN	NaN	0	NaN	NaN	2.25987e-05	0	0	0	0	0.005	0.0005
CCNB1	2	82.709	6515.07	83	6516	8.51	NaN	NaN	0	1.5	NaN	0.000128361	0	0	0	0	0.005	0.0005	Tani et al., Genome Research, 2012 (http://genome.cshlp.org/content/22/5/947.long)
CDC20	2	6.28483	2272.6	7	2273	8.51	NaN	NaN	0	9	NaN	2.13934e-05	0	0	0	0	0.005	0.0005	Tani et al., Genome Research, 2012 (http://genome.cshlp.org/content/22/5/947.long)
WEE1	2	2.64427	0	3	0	2.82	NaN	NaN	0	2.22	NaN	8.67301e-05	0	0	0	0	0.005	0.0005	Tani et al., Genome Research, 2012 (http://genome.cshlp.org/content/22/5/947.long)
CHEK1	2	6.59737	1051.7	7	1052	5.88	7.71	NaN	0	NaN	NaN	3.2745e-05	2.49729e-05	0.00375307	0	0.00375307	0.005	0.0005
CDKN1A	2	14.6733	16881.7	15	16882	11.02	14.78	31.25	0.00868056	1	0.5	0.000192541	0.000385082	0.433397	0	0.433397	0.005	0.0005	Tani et al., Genome Research, 2012 (http://genome.cshlp.org/content/22/5/947.long)	rna: Al-Haj et al., Nucleic Acids Research, 2012; protein: Chang et al., Cancer Biology and Therapy, 2012
CDK1	2	34.4227	269197	35	269197	8.9	21.88	NaN	0	NaN	NaN	2.16338e-05	8.79986e-06	0.0676827	0	0.0676827	0.005	0.0005
CDK2	2	3.1563	93738.3	4	93739	4.72	46.9	NaN	0	NaN	NaN	4.07926e-05	4.10535e-06	0.0962078	0	0.0962078	0.005	0.0005
CDK4	2	35.0633	91166	36	91166	10.49	6.96	NaN	0	NaN	NaN	1.83547e-05	2.76639e-05	0.0700558	0	0.0700558	0.005	0.0005
CDK6	2	2.81577	2192.47	3	2193	4.65	13.79	NaN	0	NaN	NaN	4.14066e-05	1.39624e-05	0.0102065	0	0.0102065	0.005	0.0005
TNFSF10	2	0	0	0	0	NaN	NaN	NaN	0	NaN	NaN	0	0	0	0	0	0.005	0.0005
TNFRSF10A	2	0.653967	0	1	0	9.07	71.62	286.68	0.0796333	3.13	NaN	6.15147e-05	2.68837e-06	0	0	0.0796333	0.005	0.0005	Tani et al., Genome Research, 2012 (http://genome.cshlp.org/content/22/5/947.long)
TNFRSF10B	2	11.5737	11585.3	12	11586	9.07	71.62	286.68	0.0796333	3.13	NaN	6.15147e-05	2.68837e-06	0.00259562	0	0.00259562	0.005	0.0005	Tani et al., Genome Research, 2012 (http://genome.cshlp.org/content/22/5/947.long)
CFLAR	2	17.1757	0	18	0	0.43	22.53	65.45	0.0181806	3.64	1	5.28958e-05	0.000192541	0	0	0.0181806	0.005	0.0005	Tani et al., Genome Research, 2012 (http://genome.cshlp.org/content/22/5/947.long)	PROTEIN: Rapid Turnover of c-FLIPshort Is Determined by its Unique C-terminal Tail, The Journal of Biological Chemistry, Minna Poukkula et al, 2005 (0.66 for short isoform and 2hr for long. Took something in-between).
CASP8	2	9.83943	34050	10	34050	5.91	82.29	61.88	0.0171889	NaN	NaN	3.25788e-05	2.33978e-06	0.00796697	0	0.00796697	0.005	0.0005
CASP10	2	2.81523	1958.42	3	1959	5.91	82.29	61.88	0.0171889	NaN	NaN	3.25788e-05	2.33978e-06	0.00152788	0	0.00152788	0.005	0.0005
BFAR	2	22.2943	0	23	0	2.08	6.74	7.61	0.00211389	3.28	NaN	5.87015e-05	2.85669e-05	0	0	0.00211389	0.005	0.0005	Tani et al., Genome Research, 2012 (http://genome.cshlp.org/content/22/5/947.long)
CASP3	2	16.636	142447	17	142447	6.27	163.37	508.37	0.141214	NaN	NaN	3.07083e-05	1.17856e-06	0.00987541	0	0.00987541	0.005	0.0005
CASP7	2	8.38837	26981.3	9	26982	6.4	31.75	76.63	0.0212861	NaN	NaN	3.00845e-05	6.06428e-06	0.0181807	0	0.0181807	0.005	0.0005
CASP6	2	23.3747	88137.3	24	88138	8.44	361.84	265.11	0.0736417	NaN	NaN	2.28129e-05	5.32116e-07	0.00195415	0	0.00195415	0.005	0.0005
XIAP	2	28.1797	23751.3	29	23752	2.08	6.74	7.61	0.00211389	2.63	NaN	7.32095e-05	2.85669e-05	0.0233973	0	0.0233973	0.005	0.0005	Tani et al., Genome Research, 2012 (http://genome.cshlp.org/content/22/5/947.long)
PARP1	2	24.5417	663263	25	663264	18.35	76.88	167.41	0.0465028	NaN	NaN	1.04927e-05	2.50443e-06	0.066444	0	0.066444	0.005	0.0005
BID	2	13.8203	60353.7	14	60354	6.29	67.97	351.83	0.0977306	NaN	NaN	3.06106e-05	2.83273e-06	0.0122119	0	0.0122119	0.005	0.0005
BCL2	2	0.341277	872.39	1	873	5.5	20.82	73.03	0.0202861	2.74	NaN	7.02704e-05	9.24788e-06	0.0080734	0	0.0080734	0.005	0.0005	Tani et al., Genome Research, 2012 (http://genome.cshlp.org/content/22/5/947.long)
BCL2L1	2	2.13318	73327	3	73327	5.5	20.82	73.03	0.0202861	NaN	NaN	3.50074e-05	9.24788e-06	0.22604	0	0.22604	0.005	0.0005
MCL1	2	8.30407	13239	9	13239	5.5	20.82	73.03	0.0202861	2.5	1	7.70164e-05	0.000192541	0.283228	0	0.283228	0.005	0.0005	Tani et al., Genome Research, 2012 (http://genome.cshlp.org/content/22/5/947.long)	protein half-life (estimates from 30 min to 3hrs): Adams et al., JBC, 2007; Nijhawan et al., Genes & Development, 2003; mRNA half life: Moulding et al., JLB, 2001
BAX	2	3.27	116170	4	116170	10.19	77.91	344.26	0.0956278	NaN	NaN	1.88951e-05	2.47132e-06	0.0717734	0	0.0717734	0.005	0.0005
CYCS	2	326.883	2.12283e+06	327	2122834	7.03667	145.82	283.37	0.0787139	9.88	NaN	1.94879e-05	1.3204e-06	0.00857184	0	0.00857184	0.005	0.0005	Tani et al., Genome Research, 2012 (http://genome.cshlp.org/content/22/5/947.long)
DIABLO	2	9.2418	61903	10	61903	15.64	91.69	90.27	0.025075	NaN	NaN	1.23108e-05	2.09991e-06	0.0129991	0	0.0129991	0.005	0.0005	Tani et al., Genome Research, 2012 (http://genome.cshlp.org/content/22/5/947.long)
APAF1	2	1.62066	579.53	2	580	5.99	31.77	287.87	0.0799639	NaN	NaN	3.21437e-05	6.06046e-06	0.00175753	0	0.00175753	0.005	0.0005
CASP9	2	1.7915	26483	2	26483	5.91	82.29	61.88	0.0171889	6	NaN	3.20901e-05	2.33978e-06	0.0309823	0	0.0309823	0.005	0.0005	Tani et al., Genome Research, 2012 (http://genome.cshlp.org/content/22/5/947.long)
BAD	2	17.7157	2809.3	18	2810	5.5	20.82	73.03	0.0202861	10.2	NaN	1.88766e-05	9.24788e-06	0.0014437	0	0.0014437	0.005	0.0005	Tani et al., Genome Research, 2012 (http://genome.cshlp.org/content/22/5/947.long)
BBC3 (PUMA)	2	0.17062	0	1	0	5.5	20.82	73.03	0.0202861	2.38	7	8.08995e-05	2.75058e-05	0	0	0.0202861	0.005	0.0005	Tani et al., Genome Research, 2012 (http://genome.cshlp.org/content/22/5/947.long)	Carpenter et al., Plos one, 2013 (protein half life)
PMAIP1 (NOXA)	2	10.806	6581.37	11	6582	5.5	20.82	73.03	0.0202861	2.33	1.5	8.26356e-05	0.000128361	0.0768063	0	0.0768063	0.005	0.0005	Tani et al., Genome Research, 2012 (http://genome.cshlp.org/content/22/5/947.long)	Baou et al., Haemotologica, 2010 (protein half life)
BCL2L11 (BIM)	2	0.966853	0	1	0	5.5	20.82	73.03	0.0202861	2.33	3	8.26356e-05	6.41803e-05	0	0	0.0202861	0.005	0.0005	Tani et al., Genome Research, 2012 (http://genome.cshlp.org/content/22/5/947.long)	Luciano et al., Oncogene, 2003
EGF	2	0	0	0	0	NaN	NaN	NaN	0	NaN	NaN	0	0	0	0	0	0.005	0.0005
NRG1	2	0	0	0	0	NaN	NaN	NaN	0	NaN	NaN	0	0	0	0	0	0.005	0.0005
EGFR	2	3.2132	70064.3	4	70065	8.32	12.71	83.9	0.0233056	NaN	NaN	2.31419e-05	1.51488e-05	0.26535	0	0.26535	0.005	0.0005
ERBB2	2	0.85326	0	1	0	10.59	18.52	5.26	0.00146111	NaN	NaN	1.81814e-05	1.03964e-05	0	0	0.00146111	0.005	0.0005
ERBB3	2	0.796313	0	1	0	9.455	15.615	44.58	0.0123833	NaN	NaN	2.03639e-05	1.23305e-05	0	0	0.0123833	0.005	0.0005
ERBB4	2	0	0	0	0	9.455	15.615	44.58	0.0123833	NaN	NaN	2.03639e-05	1.23305e-05	0	0	0.0123833	0.005	0.0005
EGFRvIII	2	0	0	0	0	NaN	NaN	NaN	0	NaN	NaN	0	0	0	0	0	0.005	0.0005
MET	2	13.5363	3622.03	14	3623	10.36	29.41	4.64	0.00128889	NaN	NaN	1.8585e-05	6.54678e-06	0.00169421	0	0.00169421	0.005	0.0005
HGF	2	0	0	0	0	NaN	NaN	NaN	0	NaN	NaN	0	0	0	0	0	0.005	0.0005
PDGFRA	2	1.99047	0	2	0	10.36	29.41	83.9	0.0233056	3.7	3	5.20381e-05	6.41803e-05	0	0	0.0233056	0.005	0.0005	Tani et al., Genome Research, 2012 (http://genome.cshlp.org/content/22/5/947.long)	PROTEIN: Processing of the Platelet-derived Growth Factor Receptor, JBC, 1987
PDGFRB	2	2.36017	27440.7	3	27441	10.36	29.41	83.9	0.0233056	3.7	3	5.20381e-05	6.41803e-05	0.587057	0	0.587057	0.005	0.0005	Tani et al., Genome Research, 2012 (http://genome.cshlp.org/content/22/5/947.long)	PROTEIN: Processing of the Platelet-derived Growth Factor Receptor, JBC, 1987
PDGFB	2	0	0	0	0	NaN	NaN	NaN	0	NaN	NaN	0	0	0	0	0	0.005	0.0005
SPRY2	2	6.51233	4092.83	7	4093	4.54	29.59	9.91	0.00275278	0.67	2	0.000287374	9.62704e-05	0.0562907	0	0.0562907	0.005	0.0005	Tani et al., Genome Research, 2012 (http://genome.cshlp.org/content/22/5/947.long) AND same result in: Barbachano et al., 2010, Oncogene.	Ding et al., 2007, J. Cell. Physiol.
CBL	2	2.9858	15774.3	3	15775	4.54	29.59	9.91	0.00275278	NaN	NaN	4.24099e-05	6.50696e-06	0.0342158	0	0.0342158	0.005	0.0005
GRB2	2	18.811	263440	19	263440	8.45	17.22	911.04	0.253067	NaN	NaN	2.27859e-05	1.11812e-05	0.155031	0	0.155031	0.005	0.0005
PLCG1	2	2.01917	77824.3	3	77825	10.46	30.97	16.41	0.00455833	NaN	NaN	1.84074e-05	6.21701e-06	0.16128	0	0.16128	0.005	0.0005
PLCG2	2	0	0	0	0	10.46	30.97	16.41	0.00455833	NaN	NaN	1.84074e-05	6.21701e-06	0	0	0.00455833	0.005	0.0005
PIK3CA	2	1.56417	4729.4	2	4730	6.09	40.03	6.44	0.00178889	3.16	NaN	6.09307e-05	4.80991e-06	0.0113754	0	0.0113754	0.005	0.0005	Tani et al., Genome Research, 2012 (http://genome.cshlp.org/content/22/5/947.long)
PIK3CB	2	3.69637	3714.3	4	3715	6.09	40.03	6.44	0.00178889	3.28	NaN	5.87015e-05	4.80991e-06	0.00446721	0	0.00446721	0.005	0.0005	Tani et al., Genome Research, 2012 (http://genome.cshlp.org/content/22/5/947.long)
PIK3CG	2	0	0	0	0	6.09	40.03	6.44	0.00178889	3	NaN	6.41803e-05	4.80991e-06	0	0	0.00178889	0.005	0.0005	Tani et al., Genome Research, 2012 (http://genome.cshlp.org/content/22/5/947.long)
PIK3CD	2	1.76307	1655.67	2	1656	6.09	40.03	6.44	0.00178889	4.47	NaN	4.3074e-05	4.80991e-06	0.00398261	0	0.00398261	0.005	0.0005	Tani et al., Genome Research, 2012 (http://genome.cshlp.org/content/22/5/947.long)
PIK3R1	2	3.98137	17698.7	4	17699	3.91	41.08	19.19	0.00533056	2.56	NaN	7.52113e-05	4.68697e-06	0.0207387	0	0.0207387	0.005	0.0005	Tani et al., Genome Research, 2012 (http://genome.cshlp.org/content/22/5/947.long)
PIK3R2	2	8.04773	8077.73	9	8078	3.91	41.08	19.19	0.00533056	10.25	NaN	1.87845e-05	4.68697e-06	0.00420682	0	0.00420682	0.005	0.0005	Tani et al., Genome Research, 2012 (http://genome.cshlp.org/content/22/5/947.long)
PIK3R3	2	7.79173	0	8	0	3.91	41.08	19.19	0.00533056	2.47	NaN	7.79518e-05	4.68697e-06	0	0	0.00533056	0.005	0.0005	Tani et al., Genome Research, 2012 (http://genome.cshlp.org/content/22/5/947.long)
PIK3R4	2	2.87213	50233	3	50233	12.02	64.41	228.44	0.0634556	5.08	NaN	3.79017e-05	2.9893e-06	0.0500539	0	0.0500539	0.005	0.0005	Tani et al., Genome Research, 2012 (http://genome.cshlp.org/content/22/5/947.long)
PIK3C2A	2	14.787	16328.3	15	16329	7.46	21.41	29.62	0.00822778	NaN	NaN	2.58098e-05	8.99304e-06	0.00978982	0	0.00978982	0.005	0.0005
RASGRP1	2	0.17062	0	1	0	12.0533	28.4133	746.46	0.20735	2.6	NaN	7.40542e-05	6.77643e-06	0	0	0.20735	0.005	0.0005	Tani et al., Genome Research, 2012 (http://genome.cshlp.org/content/22/5/947.long)
RASGRP3	2	0.0853433	0	1	0	12.0533	28.4133	746.46	0.20735	2.6	NaN	7.40542e-05	6.77643e-06	0	0	0.20735	0.005	0.0005	Tani et al., Genome Research, 2012 (http://genome.cshlp.org/content/22/5/947.long)
NRAS	2	58.3383	94011.7	59	94012	9.86	32.34	746.46	0.20735	NaN	NaN	1.95275e-05	5.95365e-06	0.00948668	0	0.00948668	0.005	0.0005
KRAS	2	8.64513	9655.47	9	9656	6.14	22.55	746.46	0.20735	NaN	NaN	3.13585e-05	8.5384e-06	0.00916075	0	0.00916075	0.005	0.0005
HRAS	2	1.7347	15292.3	2	15293	20.16	30.35	746.46	0.20735	NaN	NaN	9.55064e-06	6.34402e-06	0.0485095	0	0.0485095	0.005	0.0005
NF1	2	5.06197	9091.67	6	9092	8.32	77.35	16.04	0.00445556	NaN	NaN	2.31419e-05	2.48922e-06	0.00377199	0	0.00377199	0.005	0.0005
RAF1	2	7.5929	70400	8	70400	7.86	20.01	2.85	0.000791667	NaN	NaN	2.44963e-05	9.62223e-06	0.0846757	0	0.0846757	0.005	0.0005
BRAF	2	0.483333	2708.23	1	2709	7.86	20.01	2.85	0.000791667	2.67	NaN	7.21127e-05	9.62223e-06	0.0260666	0	0.0260666	0.005	0.0005	Tani et al., Genome Research, 2012 (http://genome.cshlp.org/content/22/5/947.long)
MAP2K1	2	5.60273	417583	6	417584	10.665	86.8	862.7	0.239639	8.83	NaN	2.18053e-05	2.21821e-06	0.154382	0	0.154382	0.005	0.0005	Tani et al., Genome Research, 2012 (http://genome.cshlp.org/content/22/5/947.long)
MAP2K2	2	4.26583	981177	5	981177	10.665	86.8	862.7	0.239639	11	NaN	1.75037e-05	2.21821e-06	0.435292	0	0.435292	0.005	0.0005	Tani et al., Genome Research, 2012 (http://genome.cshlp.org/content/22/5/947.long)
DUSP6	2	2.9003	0	3	0	27.915	10.98	5.915	0.00164306	0.1444	0.75	0.00133339	0.000256721	0	0	0.00164306	0.005	0.0005	Nakakuki et al., Cell, 2010	Nakakuki et al., Cell, 2010
RPS6KA1	2	0.853147	30008.3	1	30009	12.2	90.15	95.38	0.0264944	NaN	NaN	1.5782e-05	2.13578e-06	0.0640927	0	0.0640927	0.005	0.0005
RPS6KA2	2	2.24627	0	3	0	11.68	64.14	54.49	0.0151361	NaN	NaN	1.64847e-05	3.00188e-06	0	0	0.0151361	0.005	0.0005
RPS6KA3	2	6.28437	136313	7	136314	8.23	51.11	21.37	0.00593611	NaN	NaN	2.3395e-05	3.76719e-06	0.07336	0	0.07336	0.005	0.0005
RPS6KA4	2	0.938397	19302.3	1	19303	11.41	29.38	11.77	0.00326944	NaN	NaN	1.68747e-05	6.55347e-06	0.126502	0	0.126502	0.005	0.0005
DUSP1	2	4.4363	0	5	0	27.915	10.98	5.915	0.00164306	0.1444	0.75	0.00133339	0.000256721	0	0	0.00164306	0.005	0.0005	Nakakuki et al., Cell, 2010	Nakakuki et al., Cell, 2010
FOS	2	0.17062	0	1	0	10.86	14.42	234.93	0.0652583	0.1444	0.75	0.00133339	0.000256721	0	0.3	0.3	0.005	0.0005	Nakakuki et al., Cell, 2010	Nakakuki et al., Cell, 2010
JUN	2	5.63037	21210	6	21210	10.86	14.42	234.93	0.0652583	0.3333	2.1667	0.00057768	8.88637e-05	0.314133	0	0.314133	0.005	0.0005	mRNAd: Kayahara et al., 2005;	Proteind: Blau et al., 2012
MYC	2	3.32703	0	4	0	0.8	0.5	234.93	0.0652583	NaN	NaN	0.000240676	0.000385082	0	0	0.0652583	0.005	0.0005	Herrick et al., Molecular and Cellular Biology, 1994.	Gregory et al., Molecular and Cell Biology, 2000
CTNNB1	2	60.671	136987	61	136987	10.86	14.42	234.93	0.0652583	NaN	NaN	1.77294e-05	1.33523e-05	0.0299852	0	0.0299852	0.005	0.0005
PTEN	2	7.30853	0	8	0	11.85	132.94	21.82	0.00606111	NaN	NaN	1.62482e-05	1.44833e-06	0	0	0.00606111	0.005	0.0005
AKT1	2	1.27963	52239.3	2	52240	15.99	27.79	20.86	0.00579444	NaN	NaN	1.20413e-05	6.92842e-06	0.18097	0	0.18097	0.005	0.0005
AKT2	2	2.67308	22079.7	3	22080	13.6	41.17	9.15	0.00254167	NaN	NaN	1.41574e-05	4.67673e-06	0.0344207	0	0.0344207	0.005	0.0005
PDPK1	2	3.29873	14086	4	14086	6.37	27.48	25.19	0.00699722	NaN	NaN	3.02262e-05	7.00658e-06	0.0246737	0	0.0246737	0.005	0.0005
RICTOR	2	3.69687	17927.3	4	17928	3.07	26.59	42.94	0.0119278	NaN	NaN	6.27169e-05	7.2411e-06	0.0324546	0	0.0324546	0.005	0.0005
MTOR	2	6.76847	76947.7	7	76948	15.74	37.35	12.55	0.00348611	NaN	NaN	1.22326e-05	5.15504e-06	0.0566672	0	0.0566672	0.005	0.0005
GSK3B	2	4.29433	96555.7	5	96556	6.78	32.89	314.57	0.0873806	NaN	NaN	2.83984e-05	5.85409e-06	0.113049	0	0.113049	0.005	0.0005
TSC1	2	9.2417	7649.6	10	7650	5.68	52.3	5.45	0.00151389	NaN	NaN	3.3898e-05	3.68147e-06	0.00281632	0	0.00281632	0.005	0.0005
TSC2	2	1.02366	22005	2	22005	15.81	35.97	1.46	0.000405556	NaN	NaN	1.21784e-05	5.35282e-06	0.0588944	0	0.0588944	0.005	0.0005
PRKCA	2	14.7873	498353	15	498354	7.21	60.55	17.4	0.00483333	NaN	NaN	2.67047e-05	3.17987e-06	0.105647	0	0.105647	0.005	0.0005
PRKCB	2	0.0852767	0	1	0	7.21	60.55	17.4	0.00483333	NaN	NaN	2.67047e-05	3.17987e-06	0	0	0.00483333	0.005	0.0005
PRKCG	2	0	0	0	0	7.21	60.55	17.4	0.00483333	NaN	NaN	2.67047e-05	3.17987e-06	0	0	0.00483333	0.005	0.0005
PRKCD	2	1.1944	38827.7	2	38828	7.21	60.55	17.4	0.00483333	NaN	NaN	2.67047e-05	3.17987e-06	0.0617339	0	0.0617339	0.005	0.0005
PEBP1	2	89.6057	1.00019e+06	90	1000194	17.26	324.85	648.8	0.180222	NaN	NaN	1.11553e-05	5.92707e-07	0.00658691	0	0.00658691	0.005	0.0005
MAPK1	2	11.1758	974897	12	974897	9.87	53.2	1589.68	0.441578	NaN	NaN	1.95077e-05	3.61919e-06	0.294028	0	0.294028	0.005	0.0005
MAPK3	2	2.7298	248913	3	248914	11.46	120.4	135.72	0.0377	NaN	NaN	1.68011e-05	1.59918e-06	0.132686	0	0.132686	0.005	0.0005
FOXO3	2	3.18517	1510.67	4	1511	26.28	46.45	120.83	0.0335639	2.38	NaN	8.08995e-05	4.14512e-06	0.00156582	0	0.00156582	0.005	0.0005	Tani et al., Genome Research, 2012 (http://genome.cshlp.org/content/22/5/947.long)
RHEB	2	35.077	265070	36	265070	7.74	22.92	409.05	0.113625	NaN	NaN	2.48761e-05	8.40056e-06	0.0618538	0	0.0618538	0.005	0.0005
RPTOR	2	0.17055	22925	1	22925	13.83	7.56	42.94	0.0119278	NaN	NaN	1.3922e-05	2.54684e-05	0.583862	0	0.583862	0.005	0.0005
RPS6KB1	2	4.49293	10348.3	5	10349	9.51	30.03	40.68	0.0113	NaN	NaN	2.02461e-05	6.41162e-06	0.0132708	0	0.0132708	0.005	0.0005
RPS6KB2	2	0.90996	3455.77	1	3456	9.51	30.03	40.68	0.0113	NaN	NaN	2.02461e-05	6.41162e-06	0.0221586	0	0.0221586	0.005	0.0005
EIF4EBP1	2	29.8587	0	30	0	1.98	6.36	448.24	0.124511	8.57	NaN	2.24668e-05	3.02737e-05	0	0	0.124511	0.005	0.0005	Tani et al., Genome Research, 2012 (http://genome.cshlp.org/content/22/5/947.long)
SOS1	2	4.2657	6730.63	5	6731	7.54	38.51	32.2	0.00894444	NaN	NaN	2.55359e-05	4.99976e-06	0.00673068	0	0.00673068	0.005	0.0005
CDKN2A	2	0.255893	0	1	0	11.02	14.78	31.25	0.00868056	NaN	NaN	1.74719e-05	1.30271e-05	0	0	0.00868056	0.005	0.0005
MDM4	2	13.1377	0	14	0	3.2	0.74	11.51	0.00319722	2.94	NaN	6.54901e-05	0.00026019	0	0	0.00319722	0.005	0.0005	Tani et al., Genome Research, 2012 (http://genome.cshlp.org/content/22/5/947.long)
FGFR1	2	9.89627	0	10	0	10.36	29.41	4.64	0.00128889	10.75	NaN	1.79108e-05	6.54678e-06	0	0	0.00128889	0.005	0.0005	Tani et al., Genome Research, 2012 (http://genome.cshlp.org/content/22/5/947.long)
FGFR2	2	2.16103	0	3	0	10.36	29.41	4.64	0.00128889	2.47	NaN	7.79518e-05	6.54678e-06	0	0	0.00128889	0.005	0.0005	Tani et al., Genome Research, 2012 (http://genome.cshlp.org/content/22/5/947.long)
FGF1	2	0	0	0	0	NaN	NaN	NaN	0	NaN	NaN	0	0	0	0	0	0.005	0.0005
FGF2	2	0	0	0	0	NaN	NaN	NaN	0	NaN	NaN	0	0	0	0	0	0.005	0.0005
EIF4E	2	77.7303	506963	78	506964	10.25	115.62	1440.79	0.400219	NaN	NaN	1.87845e-05	1.66529e-06	0.0108236	0	0.0108236	0.005	0.0005
IRS1	2	3.58277	2196.43	4	2197	3.25	3.31	11.39	0.00316389	NaN	NaN	5.92433e-05	5.81695e-05	0.0319496	0	0.0319496	0.005	0.0005
IRS2	2	3.185	0	4	0	3.25	3.31	11.39	0.00316389	NaN	NaN	5.92433e-05	5.81695e-05	0	0	0.00316389	0.005	0.0005
IGF1	2	0	0	0	0	NaN	NaN	NaN	0	NaN	NaN	0	0	0	0	0	0.005	0.0005
IGF2	2	0	0	0	0	NaN	NaN	NaN	0	NaN	NaN	0	0	0	0	0	0.005	0.0005
IGF1R	2	2.95767	0	3	0	10.36	29.41	4.64	0.00128889	3.03	NaN	6.35448e-05	6.54678e-06	0	0	0.00128889	0.005	0.0005	Tani et al., Genome Research, 2012 (http://genome.cshlp.org/content/22/5/947.long)
MSH6	2	10.3508	67323.7	11	67324	7.16	34.73	120.08	0.0333556	NaN	NaN	2.68912e-05	5.54394e-06	0.0339309	0	0.0339309	0.005	0.0005
BRCA2	2	4.77753	0	5	0	7.16	34.73	120.08	0.0333556	NaN	2.5	2.68912e-05	7.70164e-05	0	0	0.0333556	0.005	0.0005		Li et al., Oncogene, 2006
MGMT	2	0.170587	0	1	0	12.83	34.36	120.08	0.0333556	NaN	NaN	1.50071e-05	5.60363e-06	0	0	0.0333556	0.005	0.0005
INSR	2	4.32233	0	5	0	10.36	29.41	4.64	0.00128889	3.85	6.7	5.00106e-05	2.87374e-05	0	0	0.00128889	0.005	0.0005	Tani et al., Genome Research, 2012 (http://genome.cshlp.org/content/22/5/947.long)	PROTEIN: Regulation of the insulin receptor metabolism, JBC, 1981
INS	2	0	0	0	0	NaN	NaN	NaN	0	NaN	NaN	0	0	0	0	0	0.005	0.0005
