# Supplementary material for: A mechanistic pan-cancer pathway model informed by multi-omics data interprets stochastic cell fate responses to drugs and mitogens
Source: PLoS Comput Biol. 2018 Mar 26;14(3):e1005985. doi: 10.1371/journal.pcbi.1005985 (PMC5886578; doi:10.1371/journal.pcbi.1005985)
Supplement: S1 Code — Matlab code needed to run the model, run all simulations included in this paper, and generate all figures. (ZIP) [file pcbi.1005985.s011.zip › code_Pub_Nov2017_FINAL_Revised/Names.xlsx]

## Sheet: PARCDL
R
p53inac
p53ac
Mdm2
Wip1
ATMP
ATRac
Mdm2product1
Mdm2product2
Mdm2product3
Mdm2product4
Mdm2product5
Mdm2product6
Mdm2product7
Mdm2product8
Mdm2product9
Mdm2pro
Wip1product1
Wip1product2
Wip1product3
Wip1product4
Wip1product5
Wip1product6
Wip1product7
Wip1product8
Wip1product9
Wip1pro
BRCA2
MSH6
MGMT
damageDSB
damageSSB
ppAKT_MDM2
pMDM2
ARF
MDM4
p53ac_MDM4
ATMinac
ATRinac
pRB
pRBp
pRBpp
E2F
Cd
Mdi
Md
Mdp27
Ce
Mei
Me
Skp2
Mep27
Pe
Pai
Pei
Pbi
Ca
Mai
Ma
Map27
p27
Cdh1i
Cdh1a
E2Fp
p27p
Pa
Cb
Mbi
Mb
Cdc20i
Cdc20a
Pb
Wee1
Wee1p
Mbp27
Chk1
pRBc1
pRBc2
p21
Mdp21
Mep21
Map21
Mbp21
L
R
L_R
Ractive
flip
Ractive_flip
pC8
Ractive_pC8
C8
Bar
C8_Bar
pC3
C8_pC3
C3
pC6
C3_pC6
C6
C6_C8
XIAP
C3_XIAP
PARP
C3_PARP
cPARP
Bid
C8_Bid
tBid
Bcl2c
tBid_Bcl2c
Bax
tBid_Bax
Baxactive
Baxm
Bcl2
Baxm_Bcl2
Bax2
Bax2_Bcl2
Bax4
Bax4_Bcl2
M
Bax4_M
Mactive
CytoCm
Mactive_CytoCm
CytoCr
Smacm
Mactive_Smacm
Smacr
CytoC
Apaf
CytoC_Apaf
Apafactive
pC9
Apop
Apop_C3
Smac
Apop_XIAP
Smac_XIAP
C3_Ub
BAD
PUMA
NOXA
Bcl2c_BAD
Bcl2c_PUMA
Bcl2c_NOXA
BIM
BIM_Bax
Bcl2c_BIM
ppERK_BIM
pBIM
ppAKT_BAD
pBAD
ppERK_BAD
E
H
HGF
P
F
I
IN
E1
pE1
E2
pE2
E3
E4
pE4
Ev3
Met
Pr
Fr
Ir
Isr
E1E1
E1E2
E1E3
E1E4
E2E2
E2E3
E2E4
E3E4
E4E4
Met_Met
FrFr
IrIr
Isr_Isr
EE1
HE3
HE4
HGF_Met
PPr
FFr
EE1E2
EE1Ev3
EE1E1
EE1E3
EE1E4
E2HE3
E1HE3
HE3E3
HE3Ev3
HE3E4
E2HE4
HE4Ev3
E1HE4
E3HE4
HE4E4
HGF_Met_Met
PPrPr
FFrFr
IIrIr
IN_Isr_Isr
EE1EE1
EE1HE3
EE1HE4
HE3HE3
HE3HE4
HE4HE4
HGF_Met_HGF_Met
PPrPPr
FFrFFr
IIrIrI
IN_Isr_Isr_IN
E1_ppERK
E2_ppERK
E4_ppERK
pEE1E2
pEE1Ev3
pEE1E1
pEE1EE1
pEE1E3
pEE1HE3
pEE1E4
pEE1HE4
pE2HE3
pHE3Ev3
pE1HE3
pHE3E4
pHE3HE4
pE2HE4
pHE4Ev3
pE1HE4
pE3HE4
pHE4E4
pHE4HE4
pHGF_Met_Met
pHGF_Met_HGF_Met
pPPrPPr
pPPrPr
pFFrFFr
pFFrFr
pIIrIr
pIN_Isr_Isr
pIIrIrI
pIN_Isr_Isr_IN
pIIrIr_IRS
pIN_Isr_Isr_IRS
pIIrIrI_IRS
pIN_Isr_Isr_IN_IRS
Sp_EE1E2
Sp_EE1Ev3
Sp_EE1E1
Sp_EE1EE1
Sp_EE1E3
Sp_EE1HE3
Sp_EE1E4
Sp_EE1HE4
Sp_E2HE3
Sp_HE3Ev3
Sp_E1HE3
Sp_HE3E4
Sp_HE3HE4
Sp_E2HE4
Sp_HE4Ev3
Sp_E1HE4
Sp_E3HE4
Sp_HE4E4
Sp_HE4HE4
Sp_HGF_Met_Met
Sp_HGF_Met_HGF_Met
Sp_PPrPPr
Sp_PPrPr
Sp_FFrFFr
Sp_FFrFr
Sp_IIrIr
Sp_IN_Isr_Isr
Sp_IIrIrI
Sp_IN_Isr_Isr_IN
EE1E2int
EE1Ev3int
EE1E1int
EE1EE1int
EE1E3int
EE1HE3int
EE1E4int
EE1HE4int
E2HE3int
HE3Ev3int
E1HE3int
HE3E4int
HE3HE4int
E2HE4int
HE4Ev3int
E1HE4int
E3HE4int
HE4E4int
HE4HE4int
HGF_Met_Metint
HGF_Met_HGF_Metint
PPrPPrint
PPrPrint
FFrFFrint
FFrFrint
IIrIr_int
IN_Isr_Isr_int
IIrIrI_int
IN_Isr_Isr_IN_int
pEE1E2int
pEE1Ev3int
pEE1E1int
pEE1EE1int
pEE1E3int
pEE1HE3int
pEE1E4int
pEE1HE4int
pE2HE3int
pHE3Ev3int
pE1HE3int
pHE3E4int
pHE3HE4int
pE2HE4int
pHE4Ev3int
pE1HE4int
pE3HE4int
pHE4E4int
pHE4HE4int
pHGF_Met_Metint
pHGF_Met_HGF_Metint
pPPrPPrint
pPPrPrint
pFFrFFrint
pFFrFrint
pIIrIr_int
pIN_Isr_Isr_int
pIIrIrI_int
pIN_Isr_Isr_IN_int
pIIrIr_int_IRS
pIN_Isr_Isr_int_IRS
pIIrIrI_int_IRS
pIN_Isr_Isr_IN_int_IRS
pEE1E2_G2_SOS
pEE1Ev3_G2_SOS
pEE1E1_G2_SOS
pEE1EE1_G2_SOS
pEE1E3_G2_SOS
pEE1HE3_G2_SOS
pEE1E4_G2_SOS
pEE1HE4_G2_SOS
pE2HE3_G2_SOS
pHE3Ev3_G2_SOS
pE1HE3_G2_SOS
pHE3E4_G2_SOS
pHE3HE4_G2_SOS
pE2HE4_G2_SOS
pHE4Ev3_G2_SOS
pE1HE4_G2_SOS
pE3HE4_G2_SOS
pHE4E4_G2_SOS
pHE4HE4_G2_SOS
pHGF_Met_Met_G2_SOS
pHGF_Met_HGF_Met_G2_SOS
pPPrPPr_G2_SOS
pPPrPr_G2_SOS
pFFrFFr_G2_SOS
pFFrFr_G2_SOS
pIIrIr_IRS_G2_SOS
pIN_Isr_Isr_IRS_G2_SOS
pIIrIrI_IRS_G2_SOS
pIN_Isr_Isr_IN_IRS_G2_SOS
pEE1E2int_G2_SOS
pEE1Ev3int_G2_SOS
pEE1E1int_G2_SOS
pEE1EE1int_G2_SOS
pEE1E3int_G2_SOS
pEE1HE3int_G2_SOS
pEE1E4int_G2_SOS
pEE1HE4int_G2_SOS
pE2HE3int_G2_SOS
pHE3Ev3int_G2_SOS
pE1HE3int_G2_SOS
pHE3E4int_G2_SOS
pHE3HE4int_G2_SOS
pE2HE4int_G2_SOS
pHE4Ev3int_G2_SOS
pE1HE4int_G2_SOS
pE3HE4int_G2_SOS
pHE4E4int_G2_SOS
pHE4HE4int_G2_SOS
pHGF_Met_Metint_G2_SOS
pHGF_Met_HGF_Metint_G2_SOS
pPPrPPrint_G2_SOS
pPPrPrint_G2_SOS
pFFrFFrint_G2_SOS
pFFrFrint_G2_SOS
pIIrIr_int_IRS_G2_SOS
pIN_Isr_Isr_int_IRS_G2_SOS
pIIrIrI_int_IRS_G2_SOS
pIN_Isr_Isr_IN_int_IRS_G2_SOS
pEE1E2_PLCg
pEE1Ev3_PLCg
pEE1E1_PLCg
pEE1EE1_PLCg
pEE1E3_PLCg
pEE1HE3_PLCg
pEE1E4_PLCg
pEE1HE4_PLCg
pE2HE3_PLCg
pHE3Ev3_PLCg
pE1HE3_PLCg
pHE3E4_PLCg
pHE3HE4_PLCg
pE2HE4_PLCg
pHE4Ev3_PLCg
pE1HE4_PLCg
pE3HE4_PLCg
pHE4E4_PLCg
pHE4HE4_PLCg
pHGF_Met_Met_PLCg
pHGF_Met_HGF_Met_PLCg
pPPrPPr_PLCg
pPPrPr_PLCg
pFFrFFr_PLCg
pFFrFr_PLCg
pIIrIr_IRS_PLCg
pIN_Isr_Isr_IRS_PLCg
pIIrIrI_IRS_PLCg
pIN_Isr_Isr_IN_IRS_PLCg
pEE1E2_PI3K1
pEE1Ev3_PI3K1
pEE1E1_PI3K1
pEE1EE1_PI3K1
pEE1E3_PI3K1
pEE1HE3_PI3K1
pEE1E4_PI3K1
pEE1HE4_PI3K1
pE2HE3_PI3K1
pHE3Ev3_PI3K1
pE1HE3_PI3K1
pHE3E4_PI3K1
pHE3HE4_PI3K1
pE2HE4_PI3K1
pHE4Ev3_PI3K1
pE1HE4_PI3K1
pE3HE4_PI3K1
pHE4E4_PI3K1
pHE4HE4_PI3K1
pHGF_Met_Met_PI3K1
pHGF_Met_HGF_Met_PI3K1
pPPrPPr_PI3K1
pPPrPr_PI3K1
pFFrFFr_PI3K1
pFFrFr_PI3K1
pIIrIr_IRS_PI3K1
pIN_Isr_Isr_IRS_PI3K1
pIIrIrI_IRS_PI3K1
pIN_Isr_Isr_IN_IRS_PI3K1
pEE1E2_PI3K2
pEE1Ev3_PI3K2
pEE1E1_PI3K2
pEE1EE1_PI3K2
pEE1E3_PI3K2
pEE1HE3_PI3K2
pEE1E4_PI3K2
pEE1HE4_PI3K2
pE2HE3_PI3K2
pHE3Ev3_PI3K2
pE1HE3_PI3K2
pHE3E4_PI3K2
pHE3HE4_PI3K2
pE2HE4_PI3K2
pHE4Ev3_PI3K2
pE1HE4_PI3K2
pE3HE4_PI3K2
pHE4E4_PI3K2
pHE4HE4_PI3K2
pHGF_Met_Met_PI3K2
pHGF_Met_HGF_Met_PI3K2
pPPrPPr_PI3K2
pPPrPr_PI3K2
pFFrFFr_PI3K2
pFFrFr_PI3K2
pIIrIr_IRS_PI3K2
pIN_Isr_Isr_IRS_PI3K2
pIIrIrI_IRS_PI3K2
pIN_Isr_Isr_IN_IRS_PI3K2
pEE1E2int_G2_SOS_RasD
pEE1Ev3int_G2_SOS_RasD
pEE1E1int_G2_SOS_RasD
pEE1EE1int_G2_SOS_RasD
pEE1E3int_G2_SOS_RasD
pEE1HE3int_G2_SOS_RasD
pEE1E4int_G2_SOS_RasD
pEE1HE4int_G2_SOS_RasD
pE2HE3int_G2_SOS_RasD
pHE3Ev3int_G2_SOS_RasD
pE1HE3int_G2_SOS_RasD
pHE3E4int_G2_SOS_RasD
pHE3HE4int_G2_SOS_RasD
pE2HE4int_G2_SOS_RasD
pHE4Ev3int_G2_SOS_RasD
pE1HE4int_G2_SOS_RasD
pE3HE4int_G2_SOS_RasD
pHE4E4int_G2_SOS_RasD
pHE4HE4int_G2_SOS_RasD
pHGF_Met_Metint_G2_SOS_RasD
pHGF_Met_HGF_Metint_G2_SOS_RasD
pPPrPPrint_G2_SOS_RasD
pPPrPrint_G2_SOS_RasD
pFFrFFrint_G2_SOS_RasD
pFFrFrint_G2_SOS_RasD
pIIrIr_int_IRS_G2_SOS_RasD
pIN_Isr_Isr_int_IRS_G2_SOS_RasD
pIIrIrI_int_IRS_G2_SOS_RasD
pIN_Isr_Isr_IN_int_IRS_G2_SOS_RasD
pEE1E2_G2_SOS_RasD
pEE1Ev3_G2_SOS_RasD
pEE1E1_G2_SOS_RasD
pEE1EE1_G2_SOS_RasD
pEE1E3_G2_SOS_RasD
pEE1HE3_G2_SOS_RasD
pEE1E4_G2_SOS_RasD
pEE1HE4_G2_SOS_RasD
pE2HE3_G2_SOS_RasD
pHE3Ev3_G2_SOS_RasD
pE1HE3_G2_SOS_RasD
pHE3E4_G2_SOS_RasD
pHE3HE4_G2_SOS_RasD
pE2HE4_G2_SOS_RasD
pHE4Ev3_G2_SOS_RasD
pE1HE4_G2_SOS_RasD
pE3HE4_G2_SOS_RasD
pHE4E4_G2_SOS_RasD
pHE4HE4_G2_SOS_RasD
pHGF_Met_Met_G2_SOS_RasD
pHGF_Met_HGF_Met_G2_SOS_RasD
pPPrPPr_G2_SOS_RasD
pPPrPr_G2_SOS_RasD
pFFrFFr_G2_SOS_RasD
pFFrFr_G2_SOS_RasD
pIIrIr_IRS_G2_SOS_RasD
pIN_Isr_Isr_IRS_G2_SOS_RasD
pIIrIrI_IRS_G2_SOS_RasD
pIN_Isr_Isr_IN_IRS_G2_SOS_RasD
pEE1E2_PLCg_PIP2
pEE1Ev3_PLCg_PIP2
pEE1E1_PLCg_PIP2
pEE1EE1_PLCg_PIP2
pEE1E3_PLCg_PIP2
pEE1HE3_PLCg_PIP2
pEE1E4_PLCg_PIP2
pEE1HE4_PLCg_PIP2
pE2HE3_PLCg_PIP2
pHE3Ev3_PLCg_PIP2
pE1HE3_PLCg_PIP2
pHE3E4_PLCg_PIP2
pHE3HE4_PLCg_PIP2
pE2HE4_PLCg_PIP2
pHE4Ev3_PLCg_PIP2
pE1HE4_PLCg_PIP2
pE3HE4_PLCg_PIP2
pHE4E4_PLCg_PIP2
pHE4HE4_PLCg_PIP2
pHGF_Met_Met_PLCg_PIP2
pHGF_Met_HGF_Met_PLCg_PIP2
pPPrPPr_PLCg_PIP2
pPPrPr_PLCg_PIP2
pFFrFFr_PLCg_PIP2
pFFrFr_PLCg_PIP2
pIIrIr_IRS_PLCg_PIP2
pIN_Isr_Isr_IRS_PLCg_PIP2
pIIrIrI_IRS_PLCg_PIP2
pIN_Isr_Isr_IN_IRS_PLCg_PIP2
pEE1E2_PI3K1_PIP2
pEE1Ev3_PI3K1_PIP2
pEE1E1_PI3K1_PIP2
pEE1EE1_PI3K1_PIP2
pEE1E3_PI3K1_PIP2
pEE1HE3_PI3K1_PIP2
pEE1E4_PI3K1_PIP2
pEE1HE4_PI3K1_PIP2
pE2HE3_PI3K1_PIP2
pHE3Ev3_PI3K1_PIP2
pE1HE3_PI3K1_PIP2
pHE3E4_PI3K1_PIP2
pHE3HE4_PI3K1_PIP2
pE2HE4_PI3K1_PIP2
pHE4Ev3_PI3K1_PIP2
pE1HE4_PI3K1_PIP2
pE3HE4_PI3K1_PIP2
pHE4E4_PI3K1_PIP2
pHE4HE4_PI3K1_PIP2
pHGF_Met_Met_PI3K1_PIP2
pHGF_Met_HGF_Met_PI3K1_PIP2
pPPrPPr_PI3K1_PIP2
pPPrPr_PI3K1_PIP2
pFFrFFr_PI3K1_PIP2
pFFrFr_PI3K1_PIP2
pIIrIr_IRS_PI3K1_PIP2
pIN_Isr_Isr_IRS_PI3K1_PIP2
pIIrIrI_IRS_PI3K1_PIP2
pIN_Isr_Isr_IN_IRS_PI3K1_PIP2
pEE1E2_PI3K2_PIP
pEE1Ev3_PI3K2_PIP
pEE1E1_PI3K2_PIP
pEE1EE1_PI3K2_PIP
pEE1E3_PI3K2_PIP
pEE1HE3_PI3K2_PIP
pEE1E4_PI3K2_PIP
pEE1HE4_PI3K2_PIP
pE2HE3_PI3K2_PIP
pHE3Ev3_PI3K2_PIP
pE1HE3_PI3K2_PIP
pHE3E4_PI3K2_PIP
pHE3HE4_PI3K2_PIP
pE2HE4_PI3K2_PIP
pHE4Ev3_PI3K2_PIP
pE1HE4_PI3K2_PIP
pE3HE4_PI3K2_PIP
pHE4E4_PI3K2_PIP
pHE4HE4_PI3K2_PIP
pHGF_Met_Met_PI3K2_PIP
pHGF_Met_HGF_Met_PI3K2_PIP
pPPrPPr_PI3K2_PIP
pPPrPr_PI3K2_PIP
pFFrFFr_PI3K2_PIP
pFFrFr_PI3K2_PIP
pIIrIr_IRS_PI3K2_PIP
pIN_Isr_Isr_IRS_PI3K2_PIP
pIIrIrI_IRS_PI3K2_PIP
pIN_Isr_Isr_IN_IRS_PI3K2_PIP
IRS
Sp
Cbl
G2
G2_SOS
G2_pSOS
PLCg
PI3KC1
PI3KR1
PI3K1
pPI3K1
PI3K2
mTORC1
mTORC1active
PIP
PI3P
DAG
GRP
DAG_GRP
RasT
RasD
NF1
pNF1
pCRaf
CRaf
RasT_CRaf
BRaf
RasT_CRaf_BRaf
MEK
pMEK
ppMEK
MKP3
ERKnuc
ppERKnuc
RSK
pRSK
pRSKnuc
MKP1
pMKP1
cFos
pcFos
cJun
pcFos_cJun
cMyc
bCATENINnuc
bCATENIN
pbCATENIN
IP3
PIP2
PIP3
PTEN
PIP3_AKT
AKT
pAKT
ppAKT
PDK1
PIP3_PDK1
PIP3_pAKT
Rictor
mTOR
mTORC2
PIP3_ppAKT
GSK3b
pGSK3b
TSC1
TSC2
pTSC2
TSC
PKC
DAG_PKC
pRKIP
RKIP
RKIP_CRaf
ERK
pERK
ppERK
FOXO
pFOXO
RhebD
RhebT
Raptor
S6K
pS6K
EIF4EBP1
pEIF4EBP1
SOS
G2_SOS_ppERK
CRaf_ppERK
RasD_DAG_GRP
RasT_NF1
NF1_ppERK
MEK_RasT_CRaf_BRaf
pMEK_RasT_CRaf_BRaf
ERK_ppMEK
pERK_ppMEK
RSK_ppERK
pRSKnuc_MKP1
ppERKnuc_MKP1
cFos_pRSKnuc
cFos_ppERKnuc
RKIP_DAG_PKC
PIP3_PTEN
PIP3_AKT_PIP3_PDK1
PIP3_pAKT_mTORC2
GSK3b_ppAKT
bCATENIN_GSK3b
TSC2_ppAKT
TSC2_ppERK
RhebT_TSC
EIF4EBP1_mTORC1active
S6K_mTORC1active
FOXO_ppAKT
PI3K1_mTORC1active
pERK_MKP3
ppERK_MKP3
ppERKnuc_pMKP1
RasT_BRaf
RasT_BRaf_BRaf
MEK_RasT_BRaf_BRaf
pMEK_RasT_BRaf_BRaf
EIF4E
EIF4EBP1_EIF4E
RasT_CRaf_CRaf
MEK_RasT_CRaf_CRaf
pMEK_RasT_CRaf_CRaf
FOXOnuc
MEKi
MEKi_ppMEK
AKTi
AKTi_AKT
mT
EIF4E_mT
Etop

## Sheet: TLC
p53
Mdm2
Wip1
BRCA2
MSH6
MGMT
ARF
MDM4
ATM
ATR
RB
E2F
Cd
Ce
Skp2
Pai
Pei
Pbi
Ca
p27
Cdh1a
Cb
Cdc20
Wee1
Chk1
p21
L
R
flip
C8
Bar
C3
C6
XIAP
PARP
Bid
Bcl2
Bax
CytoC
Smac
Apaf
C9
BAD
PUMA
NOXA
BIM
E
H
HGF
P
F
I
IN
E1
E2
E3
E4
Ev3
Met
Pr
Fr
Ir
Isr
IRS
Sp
Cbl
G2
PLCg
PI3KC1
PI3KR1
PI3K2
GRP
Ras
NF1
CRaf
BRaf
MEK
MKP3
RSK
MKP1
Fos
Jun
Myc
bCATENIN
PTEN
AKT
PDK1
Rictor
mTOR
GSK3b
TSC1
TSC2
PKC
RKIP
ERK
FOXO
Rheb
Raptor
S6K
EIF4EBP1
SOS
EIF4E

## Sheet: TL
TP53
MDM2
PPM1D
ATM
ATR
RB1
E2F1
E2F2
E2F3
CCND1
CCND2
CCND3
CCNE1
CCNE2
SKP2
CDC25A
CDC25B
CDC25C
CCNA2
CDKN1B
CDH1
CCNB1
CDC20
WEE1
CHEK1
CDKN1A
CDK1
CDK2
CDK4
CDK6
TNFSF10
TNFRSF10A
TNFRSF10B
CFLAR
CASP8
CASP10
BFAR
CASP3
CASP7
CASP6
XIAP
PARP1
BID
BCL2
BCL2L1
MCL1
BAX
CYCS
DIABLO
APAF1
CASP9
BAD
BBC3
PMAIP1
BCL2L11
EGF
NRG1
EGFR
ERBB2
ERBB3
ERBB4
EGFRvIII
MET
HGF
PDGFRA
PDGFRB
PDGFB
SPRY2
CBL
GRB2
PLCG1
PLCG2
PIK3CA
PIK3CB
PIK3CG
PIK3CD
PIK3R1
PIK3R2
PIK3R3
PIK3R4
PIK3C2A
RASGRP1
RASGRP3
NRAS
KRAS
HRAS
NF1
RAF1
BRAF
MAP2K1
MAP2K2
DUSP6
RPS6KA1
RPS6KA2
RPS6KA3
RPS6KA4
DUSP1
FOS
JUN
MYC
CTNNB1
PTEN
AKT1
AKT2
PDPK1
RICTOR
MTOR
GSK3B
TSC1
TSC2
PRKCA
PRKCB
PRKCG
PRKCD
PEBP1
MAPK1
MAPK3
FOXO3
RHEB
RPTOR
RPS6KB1
RPS6KB2
EIF4EBP1
SOS1
CDKN2A
MDM4
FGFR1
FGFR2
FGF1
FGF2
EIF4E
IRS1
IRS2
IGF1
IGF2
IGF1R
MSH6
BRCA2
MGMT
INSR
INS

## Sheet: gm
TP53gac
MDM2gac
PPM1Dgac
ATMgac
ATRgac
RB1gac
E2F1gac
E2F2gac
E2F3gac
CCND1gac
CCND2gac
CCND3gac
CCNE1gac
CCNE2gac
SKP2gac
CDC25Agac
CDC25Bgac
CDC25Cgac
CCNA2gac
CDKN1Bgac
CDH1gac
CCNB1gac
CDC20gac
WEE1gac
CHEK1gac
CDKN1Agac
CDK1gac
CDK2gac
CDK4gac
CDK6gac
TNFSF10gac
TNFRSF10Agac
TNFRSF10Bgac
CFLARgac
CASP8gac
CASP10gac
BFARgac
CASP3gac
CASP7gac
CASP6gac
XIAPgac
PARP1gac
BIDgac
BCL2gac
BCL2L1gac
MCL1gac
BAXgac
CYCSgac
DIABLOgac
APAF1gac
CASP9gac
BADgac
BBC3gac
PMAIP1gac
BCL2L11gac
EGFgac
NRG1gac
EGFRgac
ErbB2gac
ErbB3gac
ErbB4gac
EGFRvIIIgac
METgac
HGFgac
PDGFRAgac
PDGFRBgac
PDGFBgac
SPRY2gac
CBLgac
GRB2gac
PLCG1gac
PLCG2gac
PIK3CAgac
PIK3CBgac
PIK3CGgac
PIK3CDgac
PIK3R1gac
PIK3R2gac
PIK3R3gac
PIK3R4gac
PI3KC2Agac
RASGRP1gac
RASGRP3gac
NRASgac
KRASgac
HRASgac
NF1gac
RAF1gac
BRAFgac
MAP2K1gac
MAP2K2gac
DUSP6gac
RPS6KA1gac
RPS6KA2gac
RPS6KA3gac
RPS6KA4gac
DUSP1gac
FOSgac
JUNgac
MYCgac
CTNNB1gac
PTENgac
AKT1gac
AKT2gac
PDPK1gac
RICTORgac
MTORgac
GSK3Bgac
TSC1gac
TSC2gac
PRKCAgac
PRKCBgac
PRKCGgac
PRKCDgac
PEBP1gac
MAPK1gac
MAPK3gac
FOXO3gac
RHEBgac
RPTORgac
RPS6KB1gac
RPS6KB2gac
EIF4EBP1gac
SOS1gac
CDKN2Agac
MDM4gac
FGFR1gac
FGFR2gac
FGF1gac
FGF2gac
EIF4Egac
IRS1gac
IRS2gac
IGF1gac
IGF2gac
IGF1Rgac
MSH6gac
BRCA2gac
MGMTgac
INSRgac
INSgac
TP53gin
MDM2gin
PPM1Dgin
ATMgin
ATRgin
RB1gin
E2F1gin
E2F2gin
E2F3gin
CCND1gin
CCND2gin
CCND3gin
CCNE1gin
CCNE2gin
SKP2gin
CDC25Agin
CDC25Bgin
CDC25Cgin
CCNA2gin
CDKN1Bgin
CDH1gin
CCNB1gin
CDC20gin
WEE1gin
CHEK1gin
CDKN1Agin
CDK1gin
CDK2gin
CDK4gin
CDK6gin
TNFSF10gin
TNFRSF10Agin
TNFRSF10Bgin
CFLARgin
CASP8gin
CASP10gin
BFARgin
CASP3gin
CASP7gin
CASP6gin
XIAPgin
PARP1gin
BIDgin
BCL2gin
BCL2L1gin
MCL1gin
BAXgin
CYCSgin
DIABLOgin
APAF1gin
CASP9gin
BADgin
BBC3gin
PMAIP1gin
BCL2L11gin
EGFgin
NRG1gin
EGFRgin
ErbB2gin
ErbB3gin
ErbB4gin
EGFRvIIIgin
METgin
HGFgin
PDGFRAgin
PDGFRBgin
PDGFBgin
SPRY2gin
CBLgin
GRB2gin
PLCG1gin
PLCG2gin
PIK3CAgin
PIK3CBgin
PIK3CGgin
PIK3CDgin
PIK3R1gin
PIK3R2gin
PIK3R3gin
PIK3R4gin
PI3KC2Agin
RASGRP1gin
RASGRP3gin
NRASgin
KRASgin
HRASgin
NF1gin
RAF1gin
BRAFgin
MAP2K1gin
MAP2K2gin
DUSP6gin
RPS6KA1gin
RPS6KA2gin
RPS6KA3gin
RPS6KA4gin
DUSP1gin
FOSgin
JUNgin
MYCgin
CTNNB1gin
PTENgin
AKT1gin
AKT2gin
PDPK1gin
RICTORgin
MTORgin
GSK3Bgin
TSC1gin
TSC2gin
PRKCAgin
PRKCBgin
PRKCGgin
PRKCDgin
PEBP1gin
MAPK1gin
MAPK3gin
FOXO3gin
RHEBgin
RPTORgin
RPS6KB1gin
RPS6KB2gin
EIF4EBP1gin
SOS1gin
CDKN2Agin
MDM4gin
FGFR1gin
FGFR2gin
FGF1gin
FGF2gin
EIF4Egin
IRS1gin
IRS2gin
IGF1gin
IGF2gin
IGF1Rgin
MSH6gin
BRCA2gin
MGMTgin
INSRgin
INSgin
TP53m
MDM2m
PPM1Dm
ATMm
ATRm
RB1m
E2F1m
E2F2m
E2F3m
CCND1m
CCND2m
CCND3m
CCNE1m
CCNE2m
SKP2m
CDC25Am
CDC25Bm
CDC25Cm
CCNA2m
CDKN1Bm
CDH1m
CCNB1m
CDC20m
WEE1m
CHEK1m
CDKN1Am
CDK1m
CDK2m
CDK4m
CDK6m
TNFSF10m
TNFRSF10Am
TNFRSF10Bm
CFLARm
CASP8m
CASP10m
BFARm
CASP3m
CASP7m
CASP6m
XIAPm
PARP1m
BIDm
BCL2m
BCL2L1m
MCL1m
BAXm
CYCSm
DIABLOm
APAF1m
CASP9m
BADm
BBC3m
PMAIP1m
BCL2L11m
EGFm
NRG1m
EGFRm
ErbB2m
ErbB3m
ErbB4m
EGFRvIIIm
METm
HGFm
PDGFRAm
PDGFRBm
PDGFBm
SPRY2m
CBLm
GRB2m
PLCG1m
PLCG2m
PIK3CAm
PIK3CBm
PIK3CGm
PIK3CDm
PIK3R1m
PIK3R2m
PIK3R3m
PIK3R4m
PI3KC2Am
RASGRP1m
RASGRP3m
NRASm
KRASm
HRASm
NF1m
RAF1m
BRAFm
MAP2K1m
MAP2K2m
DUSP6m
RPS6KA1m
RPS6KA2m
RPS6KA3m
RPS6KA4m
DUSP1m
FOSm
JUNm
MYCm
CTNNB1m
PTENm
AKT1m
AKT2m
PDPK1m
RICTORm
MTORm
GSK3Bm
TSC1m
TSC2m
PRKCAm
PRKCBm
PRKCGm
PRKCDm
PEBP1m
MAPK1m
MAPK3m
FOXO3m
RHEBm
RPTORm
RPS6KB1m
RPS6KB2m
EIF4EBP1m
SOS1m
CDKN2Am
MDM4m
FGFR1m
FGFR2m
FGF1m
FGF2m
EIF4Em
IRS1m
IRS2m
IGF1m
IGF2m
IGF1Rm
MSH6m
BRCA2m
MGMTm
INSRm
INSm

## Sheet: d
L_R
Ractive
Ractive_flip
Ractive_pC8
C8
C8_Bar
C8_pC3
C3
C3_pC6
C6
C6_C8
C3_XIAP
C3_PARP
cPARP
C8_Bid
tBid
tBid_Bcl2c
tBid_Bax
Baxactive
Baxm
Bcl2
Baxm_Bcl2
Bax2
Bax2_Bcl2
Bax4
Bax4_Bcl2
CytoCr
Smacr
CytoC
CytoC_Apaf
Apafactive
Apop
Apop_C3
Smac
Apop_XIAP
Smac_XIAP
C3_Ub
Bcl2c_BAD
Bcl2c_PUMA
Bcl2c_NOXA
BIM_Bax
Bcl2c_BIM
ppERK_BIM
pBIM
ppAKT_BAD
pBAD
ppERK_BAD
pE1
pE2
pE4
E1E1
E1E2
E1E3
E1E4
E2E2
E2E3
E2E4
E3E4
E4E4
Met_Met
FrFr
IrIr
Isr_Isr
EE1
HE3
HE4
HGF_Met
PPr
FFr
EE1E2
EE1Ev3
EE1E1
EE1E3
EE1E4
E2HE3
E1HE3
HE3E3
HE3Ev3
HE3E4
E2HE4
HE4Ev3
E1HE4
E3HE4
HE4E4
HGF_Met_Met
PPrPr
FFrFr
IIrIr
IN_Isr_Isr
EE1EE1
EE1HE3
EE1HE4
HE3HE3
HE3HE4
HE4HE4
HGF_Met_HGF_Met
PPrPPr
FFrFFr
IIrIrI
IN_Isr_Isr_IN
E1_ppERK
E2_ppERK
E4_ppERK
xRPd1
xRPd2
xRPd3
xRPd4
xRPd5
xRPd6
xRPd7
xRPd8
xRPd9
xRPd10
xRPd11
xRPd12
xRPd13
xRPd14
xRPd15
xRPd16
xRPd17
xRPd18
xRPd19
xRPd20
xRPd21
xRPd22
xRPd23
xRPd24
xRPd25
xRPd26
xRPd27
xRPd28
xRPd29
xRPd30
xRPd31
xRPd32
xRPd33
xRPd34
xRPd35
xRPd36
xRPd37
xRPd38
xRPd39
xRPd40
xRPd41
xRPd42
xRPd43
xRPd44
xRPd45
xRPd46
xRPd47
xRPd48
xRPd49
xRPd50
xRPd51
xRPd52
xRPd53
xRPd54
xRPd55
xRPd56
xRPd57
xRPd58
xRPd59
xRPd60
xRPd61
xRPd62
xRPd63
xRPd64
xRPd65
xRPd66
xRPd67
xRPd68
xRPd69
xRPd70
xRPd71
xRPd72
xRPd73
xRPd74
xRPd75
xRPd76
xRPd77
xRPd78
xRPd79
xRPd80
xRPd81
xRPd82
xRPd83
xRPd84
xRPd85
xRPd86
xRPd87
xRPd88
xRPd89
xRPd90
xRPd91
xRPd92
xRPd93
xRPd94
xRPd95
xRPd96
xRPd97
xRPd98
xRPd99
xRPd100
xRPd101
xRPd102
xRPd103
xRPd104
xRPd105
xRPd106
xRPd107
xRPd108
xRPd109
xRPd110
xRPd111
xRPd112
xRPd113
xRPd114
xRPd115
xRPd116
xRPd117
xRPd118
xRPd119
xRPd120
xRPd121
xRPd122
xRPd123
xRPd124
xRPd125
xRPd126
xRPd127
xRPd128
xRPd129
xRPd130
xRPd131
xRPd132
xRPd133
xRPd134
xRPd135
xRPd136
xRPd137
xRPd138
xRPd139
xRPd140
xRPd141
xRPd142
xRPd143
xRPd144
xRPd145
xRPd146
xRPd147
xRPd148
xRPd149
xRPd150
xRPd151
xRPd152
xRPd153
xRPd154
xRPd155
xRPd156
xRPd157
xRPd158
xRPd159
xRPd160
xRPd161
xRPd162
xRPd163
xRPd164
xRPd165
xRPd166
xRPd167
xRPd168
xRPd169
xRPd170
xRPd171
xRPd172
xRPd173
xRPd174
xRPd175
xRPd176
xRPd177
xRPd178
xRPd179
xRPd180
xRPd181
xRPd182
xRPd183
xRPd184
xRPd185
xRPd186
xRPd187
xRPd188
xRPd189
xRPd190
xRPd191
xRPd192
xRPd193
xRPd194
xRPd195
xRPd196
xRPd197
xRPd198
xRPd199
xRPd200
xRPd201
xRPd202
xRPd203
xRPd204
xRPd205
xRPd206
xRPd207
xRPd208
xRPd209
xRPd210
xRPd211
xRPd212
xRPd213
xRPd214
xRPd215
xRPd216
xRPd217
xRPd218
xRPd219
xRPd220
xRPd221
xRPd222
xRPd223
xRPd224
xRPd225
xRPd226
xRPd227
xRPd228
xRPd229
xRPd230
xRPd231
xRPd232
xRPd233
xRPd234
xRPd235
xRPd236
xRPd237
xRPd238
xRPd239
xRPd240
xRPd241
xRPd242
xRPd243
xRPd244
xRPd245
xRPd246
xRPd247
xRPd248
xRPd249
xRPd250
xRPd251
xRPd252
xRPd253
xRPd254
xRPd255
xRPd256
xRPd257
xRPd258
xRPd259
xRPd260
xRPd261
xRPd262
xRPd263
xRPd264
xRPd265
xRPd266
xRPd267
xRPd268
xRPd269
xRPd270
xRPd271
xRPd272
xRPd273
xRPd274
xRPd275
xRPd276
xRPd277
xRPd278
xRPd279
xRPd280
xRPd281
xRPd282
xRPd283
xRPd284
xRPd285
xRPd286
xRPd287
xRPd288
xRPd289
xRPd290
xRPd291
xRPd292
xRPd293
xRPd294
xRPd295
xRPd296
xRPd297
xRPd298
xRPd299
xRPd300
xRPd301
xRPd302
xRPd303
xRPd304
xRPd305
xRPd306
xRPd307
xRPd308
xRPd309
xRPd310
xRPd311
xRPd312
xRPd313
xRPd314
xRPd315
xRPd316
xRPd317
xRPd318
xRPd319
xRPd320
xRPd321
xRPd322
xRPd323
xRPd324
xRPd325
xRPd326
xRPd327
xRPd328
xRPd329
xRPd330
xRPd331
xRPd332
xRPd333
xRPd334
xRPd335
xRPd336
xRPd337
xRPd338
xRPd339
xRPd340
xRPd341
xRPd342
xRPd343
xRPd344
xRPd345
xRPd346
xRPd347
xRPd348
xRPd349
xRPd350
xRPd351
xRPd352
xRPd353
xRPd354
xRPd355
xRPd356
xRPd357
xRPd358
xRPd359
xRPd360
xRPd361
xRPd362
xRPd363
xRPd364
xRPd365
xRPd366
xRPd367
xRPd368
xRPd369
xRPd370
xRPd371
xRPd372
xRPd373
xRPd374
xRPd375
xRPd376
xRPd377
xRPd378
xRPd379
xRPd380
xRPd381
xRPd382
xRPd383
xRPd384
xRPd385
xRPd386
xRPd387
xRPd388
xRPd389
xRPd390
xRPd391
xRPd392
xRPd393
xRPd394
xRPd395
xRPd396
xRPd397
xRPd398
xRPd399
xRPd400
xRPd401
xRPd402
xRPd403
xRPd404
xRPd405
xRPd406
xRPd407
xRPd408
xRPd409
xRPd410
xRPd411
xRPd412
xRPd413
xRPd414
G2_SOS
G2_pSOS
PI3K1
pPI3K1
mTORC1
mTORC1active
PIP
PI3P
DAG
DAG_GRP
RasT
pNF1
pCRaf
RasT_CRaf
RasT_CRaf_BRaf
pMEK
ppMEK
ERKnuc
ppERKnuc
pRSK
pRSKnuc
pMKP1
pcFos
pcFos_cJun
bCATENINnuc
pbCATENIN
IP3
PIP2
PIP3
PIP3_AKT
pAKT
ppAKT
PIP3_PDK1
PIP3_pAKT
mTORC2
PIP3_ppAKT
pGSK3b
pTSC2
TSC
DAG_PKC
pRKIP
RKIP_CRaf
pERK
ppERK
pFOXO
RhebT
pS6K
pEIF4EBP1
G2_SOS_ppERK
CRaf_ppERK
RasD_DAG_GRP
RasT_NF1
NF1_ppERK
MEK_RasT_CRaf_BRaf
pMEK_RasT_CRaf_BRaf
ERK_ppMEK
pERK_ppMEK
RSK_ppERK
pRSKnuc_MKP1
ppERKnuc_MKP1
cFos_pRSKnuc
cFos_ppERKnuc
RKIP_DAG_PKC
PIP3_PTEN
PIP3_AKT_PIP3_PDK1
PIP3_pAKT_mTORC2
GSK3b_ppAKT
bCATENIN_GSK3b
TSC2_ppAKT
TSC2_ppERK
RhebT_TSC
EIF4EBP1_mTORC1active
S6K_mTORC1active
FOXO_ppAKT
PI3K1_mTORC1active
pERK_MKP3
ppERK_MKP3
ppERKnuc_pMKP1
RasT_BRaf
RasT_BRaf_BRaf
MEK_RasT_BRaf_BRaf
pMEK_RasT_BRaf_BRaf
EIF4EBP1_EIF4E
RasT_CRaf_CRaf
MEK_RasT_CRaf_CRaf
pMEK_RasT_CRaf_CRaf
FOXOnuc
MEKi_ppMEK
AKTi_AKT

## Sheet: kS
1	kS=[Rt;...	1	1
1	EIF4Efree;...	2	2
1	Vc;...	3	3
1	Ve;...	4	4
1	Vm;...	5	5
1	Vn;...	6	6
1	kT1;...	7	7
1	kT2;...	8	8
1	kT3;...	9	9
1	kT4;...	10	10
1	k50E;...	11	11
1	kbR0;...	12	12
1	kbRi;...	13	13
1	kdR0;...	14	14
1	nR;...	15	15
1	k50R;...	16	16
141	kTL;...	17	157
141	kTLd;...	158	298
102	kTLCd;...	299	400
59	kD;...	401	459
173	kC;...	460	632
87	kA;...	633	719
158	kR;...	720	877
190	kP;...	878	1067
29	kRP1;...	1068	1096
29	kRP2;...	1097	1125
29	kRP3;...	1126	1154
29	kRP4;...	1155	1183
29	kRP5;...	1184	1212
29	kRP6;...	1213	1241
29	kRP7;...	1242	1270
29	kRP8;...	1271	1299
29	kRP9;...	1300	1328
29	kRP10;...	1329	1357
29	kRP11;...	1358	1386
29	kRP12;...	1387	1415
29	kRP13;...	1416	1444
29	kRP14;...	1445	1473
29	kRP15;...	1474	1502
29	kRP16;...	1503	1531
29	kRP17;...	1532	1560
29	kRP18;...	1561	1589
29	kRP19;...	1590	1618
29	kRP20;...	1619	1647
29	kRP21;...	1648	1676
29	kRP22;...	1677	1705
29	kRP23;...	1706	1734
29	kRP24;...	1735	1763
29	kRP25;...	1764	1792
29	kRP26;...	1793	1821
29	kRP27;...	1822	1850
29	kRP28;...	1851	1879
29	kRP29;...	1880	1908
29	kRP30;...	1909	1937
29	kRP31;...	1938	1966
29	kRP32;...	1967	1995
29	kRP33;...	1996	2024
16	kRP34;...	2025	2040
4	kDP;...	2041	2044
11	kPA;...	2045	2055
606	kXd];	2056	2661
3	kE	2662	2664
