# Supplementary material for: A mechanistic pan-cancer pathway model informed by multi-omics data interprets stochastic cell fate responses to drugs and mitogens
Source: PLoS Comput Biol. 2018 Mar 26;14(3):e1005985. doi: 10.1371/journal.pcbi.1005985 (PMC5886578; doi:10.1371/journal.pcbi.1005985)
Supplement: S1 Code — Matlab code needed to run the model, run all simulations included in this paper, and generate all figures. (ZIP) [file pcbi.1005985.s011.zip › code_Pub_Nov2017_FINAL_Revised/PARCDL_compartments.m]

function [Vx,Vv,VxTL]=PARCDL_compartments(flagOUT,Vc,Ve,Vm,Vn,S_d)

numberofgenes=141;

if flagOUT(3)
%% VxTL
VxTL=zeros(numberofgenes,1);
VxTL(1:numberofgenes)=Vc;
VxTL(1:30)=Vn;
VxTL(48:49)=Vm;
VxTL(97:100)=Vn;
VxTL(137:139)=Vn;
end


if flagOUT(1)
%% VxRibosome
VxRibosome=Vc;

%% VxD
VxD(1:38)=Vn;

%% VxC
VxC(1:44)=Vn;

%% VxA
VxA(1)=Ve;%L 
VxA(2)=Vc;%R 
VxA(3)=Vc;%L_R 
VxA(4)=Vc;%Ractive 
VxA(5)=Vc;%flip 
VxA(6)=Vc;%Ractive_flip 
VxA(7)=Vc;%pC8 
VxA(8)=Vc;%Ractive_pC8 
VxA(9)=Vc;%C8 
VxA(10)=Vc;%Bar 
VxA(11)=Vc;%C8_Bar 
VxA(12)=Vc;%pC3 
VxA(13)=Vc;%C8_pC3 
VxA(14)=Vc;%C3 
VxA(15)=Vc;%pC6 
VxA(16)=Vc;%C3_pC6 
VxA(17)=Vc;%C6 
VxA(18)=Vc;%C6_C8 
VxA(19)=Vc;%XIAP 
VxA(20)=Vc;%C3_XIAP 
VxA(21)=Vc;%PARP 
VxA(22)=Vc;%C3_PARP 
VxA(23)=Vc;%cPARP 
VxA(24)=Vc;%Bid 
VxA(25)=Vc;%C8_Bid 
VxA(26)=Vc;%tBid 
VxA(27)=Vc;%Bcl2c 
VxA(28)=Vc;%tBid_Bcl2c 
VxA(29)=Vc;%Bax 
VxA(30)=Vc;%tBid_Bax 
VxA(31)=Vc;%Baxactive 
VxA(32)=Vm;%Baxm 
VxA(33)=Vm;%Bcl2 
VxA(34)=Vm;%Baxm_Bcl2 
VxA(35)=Vm;%Bax2 
VxA(36)=Vm;%Bax2_Bcl2 
VxA(37)=Vm;%Bax4 
VxA(38)=Vm;%Bax4_Bcl2 
VxA(39)=Vm;%M 
VxA(40)=Vm;%Bax4_M 
VxA(41)=Vm;%Mactive 
VxA(42)=Vm;%CytoCm 
VxA(43)=Vm;%Mactive_CytoCm 
VxA(44)=Vm;%CytoCr 
VxA(45)=Vm;%Smacm 
VxA(46)=Vm;%Mactive_Smacm 
VxA(47)=Vm;%Smacr 
VxA(48)=Vc;%CytoC 
VxA(49)=Vc;%Apaf 
VxA(50)=Vc;%CytoC_Apaf 
VxA(51)=Vc;%Apafactive 
VxA(52)=Vc;%pC9 
VxA(53)=Vc;%Apop 
VxA(54)=Vc;%Apop_C3 
VxA(55)=Vc;%Smac 
VxA(56)=Vc;%Apop_XIAP 
VxA(57)=Vc;%Smac_XIAP 
VxA(58)=Vc;%C3_Ub 
VxA(59)=Vc;%BAD
VxA(60)=Vc;%PUMA
VxA(61)=Vc;%NOXA
VxA(62)=Vc;%Bcl2c_BAD
VxA(63)=Vc;%Bcl2c_PUMA
VxA(64)=Vc;%Bcl2c_NOXA
VxA(65)=Vc;%BIM
VxA(66)=Vc;%BIM_Bax
VxA(67)=Vc;%Bcl2_BIM
VxA(68)=Vc;%ppERK_BIM
VxA(69)=Vc;%pBIM
VxA(70)=Vc;%ppAKT_BAD
VxA(71)=Vc;%pBAD
VxA(72)=Vc;%ppERK_BAD

%% VxR
VxR(1:73)=Vc;
VxR(1:7)=Ve; %ligands

%% VxRP
VxRP(1:414)=Vc;

%% VxP
VxP(1)=Vc;%IRS
VxP(2)=Vc;%Sp
VxP(3)=Vc;%Cbl
VxP(4)=Vc;%G2
VxP(5)=Vc;%G2_SOS
VxP(6)=Vc;%G2_pSOS
VxP(7)=Vc;%PLCg
VxP(8)=Vc;%PI3KC1
VxP(9)=Vc;%PI3KR1
VxP(10)=Vc;%PI3K1
VxP(11)=Vc;%pPI3K1
VxP(12)=Vc;%PI3K2
VxP(13)=Vc;%mTORC1
VxP(14)=Vc;%mTORC1active
VxP(15)=Vc;%PIP
VxP(16)=Vc;%PI3P
VxP(17)=Vc;%DAG
VxP(18)=Vc;%GRP
VxP(19)=Vc;%DAG_GRP
VxP(20)=Vc;%RasT
VxP(21)=Vc;%RasD
VxP(22)=Vc;%NF1
VxP(23)=Vc;%pNF1
VxP(24)=Vc;%pCRaf
VxP(25)=Vc;%CRaf
VxP(26)=Vc;%RasT_CRaf
VxP(27)=Vc;%BRaf
VxP(28)=Vc;%RasT_CRaf_BRaf
VxP(29)=Vc;%MEK
VxP(30)=Vc;%pMEK
VxP(31)=Vc;%ppMEK
VxP(32)=Vc;%MKP3
VxP(33)=Vn;%ERKnuc
VxP(34)=Vn;%ppERKnuc
VxP(35)=Vc;%RSK
VxP(36)=Vc;%pRSK
VxP(37)=Vn;%pRSKnuc
VxP(38)=Vn;%MKP1
VxP(39)=Vn;%pMKP1
VxP(40)=Vn;%cFos
VxP(41)=Vn;%pcFos
VxP(42)=Vn;%cJun
VxP(43)=Vn;%pcFos_cJun
VxP(44)=Vn;%cMyc
VxP(45)=Vn;%bCATENINnuc
VxP(46)=Vc;%bCATENIN
VxP(47)=Vc;%pbCATENIN
VxP(48)=Vc;%IP3
VxP(49)=Vc;%PIP2
VxP(50)=Vc;%PIP3
VxP(51)=Vc;%PTEN
VxP(52)=Vc;%PIP3_AKT
VxP(53)=Vc;%AKT
VxP(54)=Vc;%pAKT
VxP(55)=Vc;%ppAKT
VxP(56)=Vc;%PDK1
VxP(57)=Vc;%PIP3_PDK1
VxP(58)=Vc;%PIP3_pAKT
VxP(59)=Vc;%Rictor
VxP(60)=Vc;%mTOR
VxP(61)=Vc;%mTORC2
VxP(62)=Vc;%PIP3_ppAKT
VxP(63)=Vc;%GSK3b
VxP(64)=Vc;%pGSK3b
VxP(65)=Vc;%TSC1
VxP(66)=Vc;%TSC2
VxP(67)=Vc;%pTSC2
VxP(68)=Vc;%TSC
VxP(69)=Vc;%PKC
VxP(70)=Vc;%DAG_PKC
VxP(71)=Vc;%pRKIP
VxP(72)=Vc;%RKIP
VxP(73)=Vc;%RKIP_CRaf
VxP(74)=Vc;%ERK
VxP(75)=Vc;%pERK
VxP(76)=Vc;%ppERK
VxP(77)=Vc;%FOXO
VxP(78)=Vc;%pFOXO
VxP(79)=Vc;%RhebD
VxP(80)=Vc;%RhebT
VxP(81)=Vc;%Raptor
VxP(82)=Vc;%S6K
VxP(83)=Vc;%pS6K
VxP(84)=Vc;%EIF4EBP1
VxP(85)=Vc;%pEIF4EBP1
VxP(86)=Vc;%SOS
VxP(87)=Vc;%G2_SOS_ppERK
VxP(88)=Vc;%CRaf_ppERK
VxP(89)=Vc;%RasD_DAG_GRP
VxP(90)=Vc;%RasT_NF1
VxP(91)=Vc;%NF1_ppERK
VxP(92)=Vc;%MEK_RasT_CRaf_BRaf
VxP(93)=Vc;%pMEK_RasT_CRaf_BRaf
VxP(94)=Vc;%ERK_ppMEK
VxP(95)=Vc;%pERK_ppMEK
VxP(96)=Vc;%RSK_ppERK
VxP(97)=Vn;%pRSKnuc_MPK1
VxP(98)=Vn;%ppERKnuc_MPK1
VxP(99)=Vn;%cFos_pRSKnuc
VxP(100)=Vn;%cFos_ppERKnuc
VxP(101)=Vc;%RKIP_DAG_PKC
VxP(102)=Vc;%PIP3_PTEN
VxP(103)=Vc;%PIP3_AKT_PIP3_PDK1
VxP(104)=Vc;%PIP3_pAKT_mTORC2
VxP(105)=Vc;%GSK3b_ppAKT
VxP(106)=Vc;%bCATENIN_GSK3b
VxP(107)=Vc;%TSC2_ppAKT
VxP(108)=Vc;%TSC2_ppERK
VxP(109)=Vc;%RhebT_TSC
VxP(110)=Vc;%EIF4EBP1_mTORC1active
VxP(111)=Vc;%S6K_mTORC1active
VxP(112)=Vc;%FOXO_ppAKT
VxP(113)=Vc;%PI3K1_mTORC1active
VxP(114)=Vc;%pERK_MKP3
VxP(115)=Vc;%ppERK_MKP3
VxP(116)=Vc;%ppERKnuc_pMKP1
VxP(117)=Vc;%RasT_BRaf
VxP(118)=Vc;%RasT_BRaf_BRaf
VxP(119)=Vc;% MEK_RasT_BRaf_BRaf
VxP(120)=Vc;% pMEK_RasT_BRaf_BRaf
VxP(121)=Vc;%EIF4E
VxP(122)=Vc;%EIF4E_EIF4EBP1
VxP(123)=Vc;
VxP(124)=Vc;
VxP(125)=Vc;
VxP(126)=Vn;%FOXOnuc
VxP(127:130)=Vc;


%% VxE
VxE(1)=Vc;
VxE(2)=Vc;


%% Vx
Vx=[VxRibosome;VxD';VxC';VxA';VxR';VxRP';VxP';VxE'];

end


if flagOUT(2)
%% VvR
VvbR=Vc;
VvdR=Vc;

%% VvTL
VvTL(1:numberofgenes)=Vc;


%% VvTLCd
VvTLCd(1:102)=Vc;
VvTLCd(1:26)=Vn;
VvTLCd([39,40])=Vm; 
VvTLCd(78:81)=Vn;

%% VvE
VvE(1:5)=Vc;

%% VvD **
VvD(1)=Vn;
VvD(2)=Vn;
VvD(3)=Vn;
VvD(4)=Vn;
VvD(5)=Vn;
VvD(6)=Vn;
VvD(7)=Vn;
VvD(8)=Vn;
VvD(9)=Vn;
VvD(10)=Vn;
VvD(11)=Vn;
VvD(12)=Vn;
VvD(13)=Vn;
VvD(14)=Vn;
VvD(15)=Vn;
VvD(16)=Vn;
VvD(17)=Vn;
VvD(18)=Vn;
VvD(19)=Vn;
VvD(20)=Vn;
VvD(21)=Vn;
VvD(22)=Vn;
VvD(23)=Vn;
VvD(24)=Vn;
VvD(25)=Vn;
VvD(26)=Vn;
VvD(27)=Vn;
VvD(28)=Vn;
VvD(29)=Vn;
VvD(30)=Vn;
VvD(31)=Vn;
VvD(32)=Vn;
VvD(33)=Vn;
VvD(34)=Vn;
VvD(35)=Vn;
VvD(36)=Vn;
VvD(37)=Vn;
VvD(38)=Vn;
VvD(39)=Vn;
VvD(40)=Vn;
VvD(41)=Vn;
VvD(42)=Vn;
VvD(43)=Vn;
VvD(44)=Vn;
VvD(45)=Vn;
VvD(46)=Vn;
VvD(47)=Vn;
VvD(48)=Vn;
VvD(49)=Vn;
VvD(50)=Vn;
VvD(51)=Vn;
VvD(52)=Vn;
VvD(53)=Vn;
VvD(54)=Vn;
VvD(55)=Vn;
VvD(56)=Vn;
VvD(57)=Vn;
VvD(58)=Vn;
VvD(59)=Vn;
VvD(60)=Vn;
VvD(61)=Vn;
VvD(62)=Vn;
VvD(63)=Vn;
VvD(64)=Vn;
VvD(65)=Vn;
VvD(66)=Vn;

%% VvC **
VvC(1)=Vn;
VvC(2)=Vn;
VvC(3)=Vn;
VvC(4)=Vn;
VvC(5)=Vn;
VvC(6)=Vn;
VvC(7)=Vn;
VvC(8)=Vn;
VvC(9)=Vn;
VvC(10)=Vn;
VvC(11)=Vn;
VvC(12)=Vn;
VvC(13)=Vn;
VvC(14)=Vn;
VvC(15)=Vn;
VvC(16)=Vn;
VvC(17)=Vn;
VvC(18)=Vn;
VvC(19)=Vn;
VvC(20)=Vn;
VvC(21)=Vn;
VvC(22)=Vn;
VvC(23)=Vn;
VvC(24)=Vn;
VvC(25)=Vn;
VvC(26)=Vn;
VvC(27)=Vn;
VvC(28)=Vn;
VvC(29)=Vn;
VvC(30)=Vn;
VvC(31)=Vn;
VvC(32)=Vn;
VvC(33)=Vn;
VvC(34)=Vn;
VvC(35)=Vn;
VvC(36)=Vn;
VvC(37)=Vn;
VvC(38)=Vn;
VvC(39)=Vn;
VvC(40)=Vn;
VvC(41)=Vn;
VvC(42)=Vn;
VvC(43)=Vn;
VvC(44)=Vn;
VvC(45)=Vn;
VvC(46)=Vn;
VvC(47)=Vn;
VvC(48)=Vn;
VvC(49)=Vn;
VvC(50)=Vn;
VvC(51)=Vn;
VvC(52)=Vn;
VvC(53)=Vn;
VvC(54)=Vn;
VvC(55)=Vn;
VvC(56)=Vn;
VvC(57)=Vn;
VvC(58)=Vn;
VvC(59)=Vn;
VvC(60)=Vn;
VvC(61)=Vn;
VvC(62)=Vn;
VvC(63)=Vn;
VvC(64)=Vn;
VvC(65)=Vn;
VvC(66)=Vn;
VvC(67)=Vn;
VvC(68)=Vn;
VvC(69)=Vn;
VvC(70)=Vn;
VvC(71)=Vn;
VvC(72)=Vn;
VvC(73)=Vn;
VvC(74)=Vn;
VvC(75)=Vn;
VvC(76)=Vn;
VvC(77)=Vn;
VvC(78)=Vn;
VvC(79)=Vn;
VvC(80)=Vn;
VvC(81)=Vn;
VvC(82)=Vn;
VvC(83)=Vn;
VvC(84)=Vn;
VvC(85)=Vn;
VvC(86)=Vn;
VvC(87)=Vn;
VvC(88)=Vn;
VvC(89)=Vn;
VvC(90)=Vn;
VvC(91)=Vn;
VvC(92)=Vn;
VvC(93)=Vn;
VvC(94)=Vn;
VvC(95)=Vn;
VvC(96)=Vn;
VvC(97)=Vn;
VvC(98)=Vn;
VvC(99)=Vn;
VvC(100)=Vn;
VvC(101)=Vn;
VvC(102)=Vn;
VvC(103)=Vn;
VvC(104)=Vn;

%% VvA **
VvA(1)=Ve;
VvA(2)=Vc;
VvA(3)=Vc;
VvA(4)=Vc;
VvA(5)=Vc;
VvA(6)=Vc;
VvA(7)=Vc;
VvA(8)=Vc;
VvA(9)=Vc;
VvA(10)=Vc;
VvA(11)=Vc;
VvA(12)=Vc;
VvA(13)=Vc;
VvA(14)=Vc;
VvA(15)=Vc;
VvA(16)=Vc;
VvA(17)=Vc;
VvA(18)=Vc;
VvA(19)=Vc;
VvA(20)=Vc;
VvA(21)=Vc;
VvA(22)=Vc;
VvA(23)=Vc;
VvA(24)=Vc;
VvA(25)=Vc;
VvA(26)=Vc;
VvA(27)=Vc;
VvA(28)=Vc;
VvA(29)=Vc;
VvA(30)=Vc;
VvA(31)=Vc;
VvA(32)=Vc;
VvA(33)=Vc;
VvA(34)=Vc;
VvA(35)=Vm;
VvA(36)=Vm;
VvA(37)=Vm;
VvA(38)=Vm;
VvA(39)=Vm;
VvA(40)=Vm;
VvA(41)=Vm;
VvA(42)=Vm;
VvA(43)=Vm;
VvA(44)=Vm;
VvA(45)=Vm;
VvA(46)=Vm;
VvA(47)=Vm;
VvA(48)=Vm;
VvA(49)=Vm;
VvA(50)=Vm;
VvA(51)=Vm;
VvA(52)=Vm;
VvA(53)=Vm;
VvA(54)=Vm;
VvA(55)=Vm;
VvA(56)=Vc;
VvA(57)=Vc;
VvA(58)=Vc;
VvA(59)=Vc;
VvA(60)=Vc;
VvA(61)=Vc;
VvA(62)=Vc;
VvA(63)=Vc;
VvA(64)=Vc;
VvA(65)=Vm;
VvA(66)=Vc;
VvA(67)=Vc;
VvA(68)=Vc;
VvA(69)=Vc;
VvA(70)=Vc;
VvA(71)=Vc;
VvA(72)=Vc;
VvA(73)=Vc;
VvA(74)=Vc;
VvA(75)=Vc;
VvA(76)=Vc;
VvA(77)=Vc;
VvA(78)=Vc;
VvA(79)=Vc;
VvA(80)=Vc;
VvA(81)=Vc;
VvA(82)=Vm;
VvA(83)=Vm;
VvA(84)=Vm;
VvA(85)=Vc;
VvA(86)=Vm;
VvA(87)=Vc;

%% VvR **
VvR(1:158)=Vc;
VvR([1,7,13,21,25,31,35,43,47,53,57,63,73,77,81,87,92,123,125,127,129,131,133,135,137,139,141,151,153,155,157])=Ve;


%% VvRP **
td=29;
VvRP1(1:td)=Vc;
VvRP2(1:td)=Vc;
VvRP3(1:td)=Vc;
VvRP4(1:td)=Vc;
VvRP5(1:td)=Vc;
VvRP6(1:td)=Vc;
VvRP7(1:td)=Vc;
VvRP8(1:td)=Vc;
VvRP9(1:td)=Vc;
VvRP10(1:td)=Vc;
VvRP11(1:td)=Vc;
VvRP12(1:td)=Vc;
VvRP13(1:td)=Vc;
VvRP14(1:td)=Vc;
VvRP15(1:td)=Vc;
VvRP16(1:td)=Vc;
VvRP17(1:td)=Vc;
VvRP18(1:td)=Vc;
VvRP19(1:td)=Vc;
VvRP20(1:td)=Vc;
VvRP21(1:td)=Vc;
VvRP22(1:td)=Vc;
VvRP23(1:td)=Vc;
VvRP24(1:td)=Vc;
VvRP25(1:td)=Vc;
VvRP26(1:td)=Vc;
VvRP27(1:td)=Vc;
VvRP28(1:td)=Vc;
VvRP29(1:td)=Vc;
VvRP30(1:td)=Vc;
VvRP31(1:td)=Vc;
VvRP32(1:td)=Vc;
VvRP33(1:td)=Vc;
VvRP34(1:16)=Vc;


%% VvP **
VvP(1)=Vc;
VvP(2)=Vc;
VvP(3)=Vc;
VvP(4)=Vc;
VvP(5)=Vc;
VvP(6)=Vc;
VvP(7)=Vc;
VvP(8)=Vc;
VvP(9)=Vc;
VvP(10)=Vc;
VvP(11)=Vc;
VvP(12)=Vc;
VvP(13)=Vc;
VvP(14)=Vc;
VvP(15)=Vc;
VvP(16)=Vc;
VvP(17)=Vc;
VvP(18)=Vc;
VvP(19)=Vc;
VvP(20)=Vc;
VvP(21)=Vc;
VvP(22)=Vc;
VvP(23)=Vc;
VvP(24)=Vc;
VvP(25)=Vc;
VvP(26)=Vc;
VvP(27)=Vc;
VvP(28)=Vc;
VvP(29)=Vc;
VvP(30)=Vc;
VvP(31)=Vc;
VvP(32)=Vc;
VvP(33)=Vc;
VvP(34)=Vc;
VvP(35)=Vc;
VvP(36)=Vc;
VvP(37)=Vc;
VvP(38)=Vc;
VvP(39)=Vn;
VvP(40)=Vn;
VvP(41)=Vn;
VvP(42)=Vn;
VvP(43)=Vn;
VvP(44)=Vc;
VvP(45)=Vn;
VvP(46)=Vc;
VvP(47)=Vc;
VvP(48)=Vc;
VvP(49)=Vc;
VvP(50)=Vc;
VvP(51)=Vc;
VvP(52)=Vc;
VvP(53)=Vc;
VvP(54)=Vc;
VvP(55)=Vc;
VvP(56)=Vc;
VvP(57)=Vc;
VvP(58)=Vc;
VvP(59)=Vc;
VvP(60)=Vc;
VvP(61)=Vc;
VvP(62)=Vc;
VvP(63)=Vc;
VvP(64)=Vc;
VvP(65)=Vc;
VvP(66)=Vc;
VvP(67)=Vc;
VvP(68)=Vc;
VvP(69)=Vc;
VvP(70)=Vc;
VvP(71)=Vc;
VvP(72)=Vc;
VvP(73)=Vc;
VvP(74)=Vc;
VvP(75)=Vn;
VvP(76)=Vn;
VvP(77)=Vn;
VvP(78)=Vn;
VvP(79)=Vn;
VvP(80)=Vc;
VvP(81)=Vn;
VvP(82)=Vn;
VvP(83)=Vn;
VvP(84)=Vn;
VvP(85)=Vn;
VvP(86)=Vn;
VvP(87)=Vn;
VvP(88)=Vn;
VvP(89)=Vn;
VvP(90)=Vn;
VvP(91)=Vn;
VvP(92)=Vn;
VvP(93)=Vn;
VvP(94)=Vn;
VvP(95)=Vc;
VvP(96)=Vc;
VvP(97)=Vc;
VvP(98)=Vc;
VvP(99)=Vc;
VvP(100)=Vc;
VvP(101)=Vc;
VvP(102)=Vc;
VvP(103)=Vc;
VvP(104)=Vc;
VvP(105)=Vc;
VvP(106)=Vc;
VvP(107)=Vc;
VvP(108)=Vc;
VvP(109)=Vc;
VvP(110)=Vc;
VvP(111)=Vc;
VvP(112)=Vc;
VvP(113)=Vc;
VvP(114)=Vc;
VvP(115)=Vc;
VvP(116)=Vc;
VvP(117)=Vc;
VvP(118)=Vc;
VvP(119)=Vc;
VvP(120)=Vc;
VvP(121)=Vc;
VvP(122)=Vc;
VvP(123)=Vc;
VvP(124)=Vc;
VvP(125)=Vc;
VvP(126)=Vc;
VvP(127)=Vc;
VvP(128)=Vc;
VvP(129)=Vc;
VvP(130)=Vc;
VvP(131)=Vc;
VvP(132)=Vc;
VvP(133)=Vn;
VvP(134)=Vc;
VvP(135)=Vc;
VvP(136)=Vc;
VvP(137)=Vc;
VvP(138)=Vc;
VvP(139)=Vc;
VvP(140)=Vc;
VvP(141)=Vc;
VvP(142)=Vc;
VvP(143)=Vc;
VvP(144)=Vc;
VvP(145)=Vc;
VvP(146)=Vc;
VvP(147)=Vc;
VvP(148)=Vc;
VvP(149)=Vc;
VvP(150)=Vc;
VvP(151)=Vc;
VvP(152)=Vc;
VvP(153)=Vc;
VvP(154)=Vc;
VvP(155)=Vc;
VvP(156)=Vc;
VvP(157)=Vc;
VvP(158)=Vc;
VvP(159)=Vc;
VvP(160)=Vc;
VvP(161)=Vc;
VvP(162)=Vc;
VvP(163)=Vc;
VvP(164)=Vc;
VvP(165)=Vc;
VvP(166)=Vc;
VvP(167)=Vc;
VvP(168)=Vc;
VvP(169)=Vc;
VvP(170)=Vc;
VvP(171)=Vc;
VvP(172)=Vc;
VvP(173)=Vc;
VvP(174)=Vc;
VvP(175)=Vc;
VvP(176)=Vc;
VvP(177)=Vn;
VvP(178)=Vc;
VvP(179)=Vc;
VvP(180)=Vc;
VvP(181)=Vc;
VvP(182)=Vn;
VvP(183)=Vc;
VvP(184)=Vc;
VvP(185)=Vc;
VvP(186)=Vc;
VvP(187:190)=Vc;

%% VvDA **
% NONE as these are all transcriptional control mechanisms.

%% VvDP **
VvDP(1)=Vc;
VvDP(2)=Vc;
VvDP(3)=Vc;
VvDP(4)=Vc;

%% VvPA **
VvPA(1)=Vc;
VvPA(2)=Vc;
VvPA(3)=Vc;
VvPA(4)=Vc;
VvPA(5)=Vc;
VvPA(6)=Vc;
VvPA(7)=Vc;
VvPA(8)=Vc;
VvPA(9)=Vc;
VvPA(10)=Vc;
VvPA(11)=Vc;

%% VvPC **
% NONE as these are all transcriptional control mechanisms.

%% VvDC **
% NONE as these are all transcriptional control mechanisms.

%%%%%%% DEGRADATION
S_dtemp=S_d;
S_dtemp(S_d==1)=0;
S_dtemp=logical(S_dtemp);
VvXd=S_dtemp'*Vx;

%% Transpose and Concatenate
VvRP=[VvRP1,VvRP2,VvRP3,VvRP4,VvRP5,VvRP6,VvRP7,VvRP8,VvRP9,VvRP10,VvRP11,VvRP12,VvRP13,VvRP14,VvRP15,VvRP16,VvRP17,VvRP18,VvRP19,VvRP20,VvRP21,VvRP22,VvRP23,VvRP24,VvRP25,VvRP26,VvRP27,VvRP28,VvRP29,VvRP30,VvRP31,VvRP32,VvRP33,VvRP34];
Vv=[VvbR;VvdR;VvTL';VvTLCd';VvE';VvD';VvC';VvA';VvR';VvRP';VvP';VvDP';VvPA';VvXd];

end
