# Supplementary material for: A mechanistic pan-cancer pathway model informed by multi-omics data interprets stochastic cell fate responses to drugs and mitogens
Source: PLoS Comput Biol. 2018 Mar 26;14(3):e1005985. doi: 10.1371/journal.pcbi.1005985 (PMC5886578; doi:10.1371/journal.pcbi.1005985)
Supplement: S1 Code — Matlab code needed to run the model, run all simulations included in this paper, and generate all figures. (ZIP) [file pcbi.1005985.s011.zip › code_Pub_Nov2017_FINAL_Revised/PARCDL_rateconstants_main.m]

function [kD,kC,kA,kR,kP,...
    kRP1,kRP2,kRP3,kRP4,kRP5,kRP6,kRP7,kRP8,kRP9,kRP10,kRP11,kRP12,kRP13,kRP14,kRP15,kRP16,kRP17,kRP18,kRP19,kRP20,kRP21,kRP22,kRP23,kRP24,kRP25,kRP26,kRP27,kRP28,kRP29,kRP30,kRP31,kRP32,kRP33,kRP34,...
    kDP,kPA] = PARCDL_rateconstants_main(Vc,Ve,Vm,Vn)

mpc2nmcf_Vc=1E9/(Vc*6.023E23);
mpc2nmcf_Vm=1E9/(Vm*6.023E23);
mpc2nmcf_Vn=1E9/(Vn*6.023E23);

%% kD **
kD(1,1)=0.9*(1000/3600);
kD(2,1)=5/(1000*3600);
kD(3,1)=2/3600;
kD(4,1)=10/3600;
kD(5,1)=4; 
kD(6,1)=1*1000;
kD(7,1)=1.4/(1000*3600) ;
kD(8,1)=0.14/(1000*3600);
kD(9,1)=0.9/3600;
kD(10,1)=0.2*(1000/3600);
kD(11,1)=1/3600;
kD(12,1)=0.5/(1000*3600);
kD(13,1)=0.25/3600;
kD(14,1)=0.7/3600;
kD(15,1)=0.1/(1000*3600); 
kD(16,1)=50/3600; 
kD(17,1)=4; 
kD(18,1)=0.2*1000;
kD(19,1)=7.5/3600;
kD(20,1)=10*(1000/3600);
kD(21,1)=4.5*(1000/3600);
kD(22,1)=0.033948*3600;
kD(23,1)=0.058614*3600;
kD(24,1)=0.0035778*3600;
kD(25,1)=0.33705*3600;
kD(26,1)=0.013496*3600;
kD(27,1)=0.030939*3600;
kD(28,1)=0.0042462*3600;
kD(29,1)=0.081109*3600;
kD(30,1)=0.10093*3600;
kD(31,1)=0.13295*3600;
kD(32,1)=0.080377*3600;
kD(33,1)=0.12247*3600;
kD(34,1)=0.16522*3600;
kD(35,1)=0.099235*3600;
kD(36,1)=0.13629*3600;
kD(37,1)=0.28505*3600;
kD(38,1)=0.10575*3600;
kD(39,1)=0.066299*3600;
kD(40,1)=0.11092*3600;
kD(41,1)=0.042434*3600;
kD(42,1)=0;
kD(43,1)=0;
kD(44,1)=0;
kD(45,1)=0;
kD(46,1)=1E-5*5;
kD(47,1)=1E-5;
kD(48,1)=1E-5;
kD(49,1)=0.0005;
kD(50,1)=0;
kD(51,1)=(1E-4)*50;
kD(52,1)=5000;
kD(53,1)=0;
kD(54,1)=5; 
kD(55,1)=20; 
kD(56,1)=20; 
kD(57,1)=20; 
kD(58,1)=2;
kD(59,1)=2;

% NOTE ON TAUS: These taus (kD24-kD43) were predicted with a genetic algorithm in matlab with a
% function tolerance of 1e-20, 1000 generations, attempting to minimize sum
% of all conditions (DSB only, UV only, and DSB+UV together).

%% kC **
kC(1,1)=0.2*100;
kC(2,1)=0.11*100;
kC(3,1)=0.25*100;
kC(4,1)=0.5*100;
kC(5,1)=2*100;
kC(6,1)=1.5*100;
kC(7,1)=0.5*100;
kC(8,1)=17;
kC(9,1)=0.75*100;
kC(10,1)=0.5*100;
kC(11,1)=0.5*100;
kC(12,1)=0.5*100;
kC(13,1)=0.1*100;
kC(14,1)=0.1*100;
kC(15,1)=0.1*100;
kC(16,1)=0.01*100;
kC(17,1)=0.5*100;
kC(18,1)=0.1*100;
kC(19,1)=0.1*100;
kC(20,1)=5*100;
kC(21,1)=0.5*100;
kC(22,1)=0.1*100;
kC(23,1)=0.1*100;
kC(24,1)=0.1*100;
kC(25,1)=0.01*100;
kC(26,1)=0.5*100;
kC(27,1)=0.1*100;
kC(28,1)=0.1*100;
kC(29,1)=5*100;
kC(30,1)=0.5*100;
kC(31,1)=0.1*100;
kC(32,1)=0.1*100;
kC(33,1)=0.1*100;
kC(34,1)=0.1*100;
kC(35,1)=0.1*100;
kC(36,1)=0.1*100;
kC(37,1)=0.1*100;
kC(38,1)=0.1*100;
kC(39,1)=0.1*100;
kC(40,1)=0.1*100;
kC(41,1)=0.1*100;
kC(42,1)=0.1*100;
kC(43,1)=2*100;
kC(44,1)=0.15/(100*3600);
kC(45,1)=0.05/3600;
kC(46,1)=0.2/(100*3600);
kC(47,1)=0.1/3600;
kC(48,1)=0.15/(100*3600);
kC(49,1)=0.125/3600;
kC(50,1)=0.12/(100*3600);
kC(51,1)=0.2/3600;
kC(52,1)=0.15/3600;
kC(53,1)=0.2/(100*3600);
kC(54,1)=0.1/3600;
kC(55,1)=0.15/(100*3600);
kC(56,1)=0.125/3600;
kC(57,1)=0.12/(100*3600);
kC(58,1)=0.2/3600;
kC(59,1)=0.15/(100*3600);
kC(60,1)=0.0375/3600;
kC(61,1)=0.005/3600;
kC(62,1)=0.4*100;
kC(63,1)=0.29/3600;
kC(64,1)=0.175/(100*3600);
kC(65,1)=0.2/(100*3600);
kC(66,1)=0.2/(100*3600);
kC(67,1)=0.25/(100*3600);
kC(68,1)=1.1*100;
kC(69,1)=0.005*100;
kC(70,1)=0.2*100;
kC(71,1)=0.1*100;
kC(72,1)=0.05/3600;
kC(73,1)=0.14/3600;
kC(74,1)=0.1/3600;
kC(75,1)=0.2/3600;
kC(76,1)=2*100;
kC(77,1)=0.1*100;
kC(78,1)=0.005/3600;
kC(79,1)=0.005/3600;
kC(80,1)=0.005/3600;
kC(81,1)=0.005/3600;
kC(82,1)=0.06/3600; 
kC(83,1)=0.06/3600;
kC(84,1)=0.01/3600;
kC(85,1)=0.005/3600;
kC(86,1)=0.1*100;
kC(87,1)=0.002/3600;
kC(88,1)=1.1/3600;
kC(89,1)=0.1/3600;
kC(90,1)=0.1/3600;
kC(91,1)=0.1/3600;
kC(92,1)=0.1/3600;
kC(93,1)=0.1*100;
kC(94,1)=0.1*100;
kC(95,1)=0.075/3600;
kC(96,1)=0.15/3600;
kC(97,1)=0.1/3600;
kC(98,1)=0.2/3600;
kC(99,1)=0.075/3600;
kC(100,1)=0.15/3600;
kC(101,1)=0.01/3600;
kC(102,1)=0.06/3600;
kC(103,1)=0.04/3600;
kC(104,1)=0.5*100;
kC(105,1)=0.1/3600;
kC(106,1)=0.2/3600;
kC(107,1)=2*100;
kC(108,1)=0.1*100;
kC(109,1)=2*100;
kC(110,1)=0.1*100;
kC(111,1)=2*100;
kC(112,1)=0.1*100;
kC(113,1)=2*100;
kC(114,1)=0.1*100;
kC(115,1)=0.05/(100*3600);
kC(116,1)=0.5/3600;
kC(117,1)=0.025/(100*3600);
kC(118,1)=0.5/3600;
kC(119,1)=2.2/3600;
kC(120,1)=1.25*(100/3600);
kC(121,1)=4/3600;
kC(122,1)=4/3600;
kC(123,1)=100/3600;
kC(124,1)=2*(100/3600);
kC(125,1)=8/3600;
kC(126,1)=0.1*(100/3600);
kC(127,1)=0.75*(100/3600);
kC(128,1)=0.1*(100/3600);
kC(129,1)=1/3600;
kC(130,1)=2*(100/3600);
kC(131,1)=1*(100/3600);
kC(132,1)=1*(100/3600);
kC(133,1)=0.8*(100/3600);
kC(134,1)=0.05*(100/3600);
kC(135,1)=2.5*(100/3600);
kC(136,1)=0.06*(100/3600);
kC(137,1)=5*(100/3600);
kC(138,1)=3*(100/3600);
kC(139,1)=5*(100/3600);
kC(140,1)=1.1*(100/3600);
kC(141,1)=2/3600;
kC(142,1)=3.9/3600;
kC(143,1)=1*(100/3600);
kC(144,1)=2/3600;
kC(145,1)=1.85/3600;
kC(146,1)=2.1/3600;
kC(147,1)=0.2*(100/3600);
kC(148,1)=1.4/3600;
kC(149,1)=8/3600;
kC(150,1)=0.7*(100/3600);
kC(151,1)=4/3600;
kC(152,1)=5/3600;
kC(153,1)=5/3600;
kC(154,1)=1.2/3600;
kC(155,1)=1*(100/3600);
kC(156,1)=0.8*(100/3600);
kC(157,1)=0.1/3600;
kC(158,1)=0.1*(100/3600);
kC(159,1)=0.11*(100/3600);
kC(160,1)=0.15*(100/3600);
kC(161,1)=0.105*(100/3600);
kC(162,1)=0.12*(100/3600);
kC(163,1)=0.13*(100/3600);
kC(164,1)=0.8*(100/3600);
kC(165,1)=0.15*(100/3600);
kC(166,1)=0.06*(100/3600);
kC(167,1)=1;
kC(168,1)=1/100;
kC(169,1)=1;
kC(170,1)=1/100;
kC(171,1)=1;
kC(172,1)=1/100;
kC(173,1)=0.4/3600;

%% kA **
kA(1,1)=4E-7/mpc2nmcf_Vc;
kA(2,1)=1E-3;
kA(3,1)=1E-5; 
kA(4,1)=1E-6/mpc2nmcf_Vc;
kA(5,1)=1E-3;
kA(6,1)=1E-6/mpc2nmcf_Vc;
kA(7,1)=1E-3;
kA(8,1)=1;
kA(9,1)=1E-6/mpc2nmcf_Vc;
kA(10,1)=1E-3;
kA(11,1)=1E-7/mpc2nmcf_Vc;
kA(12,1)=1E-3;
kA(13,1)=1;
kA(14,1)=1E-6/mpc2nmcf_Vc;
kA(15,1)=1E-3;
kA(16,1)=1;
kA(17,1)=3E-8/mpc2nmcf_Vc;
kA(18,1)=1E-3;
kA(19,1)=1;
kA(20,1)=2E-6/mpc2nmcf_Vc;
kA(21,1)=1E-3;
kA(22,1)=0.1;
kA(23,1)=1E-6/mpc2nmcf_Vc;
kA(24,1)=1E-2;
kA(25,1)=1;
kA(26,1)=1E-7/mpc2nmcf_Vc;
kA(27,1)=1E-3;
kA(28,1)=1;
kA(29,1)=1E-6/mpc2nmcf_Vc;
kA(30,1)=1E-3;
kA(31,1)=1E-7/mpc2nmcf_Vc;
kA(32,1)=1E-3;
kA(33,1)=1;
kA(34,1)=.01;
kA(35,1)=.01;
kA(36,1)=1E-6/mpc2nmcf_Vc;
kA(37,1)=1E-3;
kA(38,1)=1E-6/mpc2nmcf_Vc;
kA(39,1)=1E-3;
kA(40,1)=1E-6/mpc2nmcf_Vc;
kA(41,1)=1E-3;
kA(42,1)=1E-6/mpc2nmcf_Vc;
kA(43,1)=1E-3;
kA(44,1)=1E-6/mpc2nmcf_Vc;
kA(45,1)=1E-3;
kA(46,1)=1E-6/mpc2nmcf_Vc;
kA(47,1)=1E-3;
kA(48,1)=1;
kA(49,1)=2E-6/mpc2nmcf_Vc;
kA(50,1)=1E-3;
kA(51,1)=10;
kA(52,1)=2E-6/mpc2nmcf_Vc;
kA(53,1)=1E-3;
kA(54,1)=10;
kA(55,1)=.01;
kA(56,1)=.01;
kA(57,1)=5E-7/mpc2nmcf_Vc;
kA(58,1)=1E-3;
kA(59,1)=1;
kA(60,1)=5E-8/mpc2nmcf_Vc;
kA(61,1)=1E-3;
kA(62,1)=5E-9/mpc2nmcf_Vc;
kA(63,1)=1E-3;
kA(64,1)=1;
kA(65,1)=.01;
kA(66,1)=.01;
kA(67,1)=2E-6/mpc2nmcf_Vc;
kA(68,1)=1E-3;
kA(69,1)=7E-6/mpc2nmcf_Vc;
kA(70,1)=1E-3;
kA(71,1)=1E-6/mpc2nmcf_Vc;
kA(72,1)=1E-3;
kA(73,1)=1E-6/mpc2nmcf_Vc;
kA(74,1)=1E-3;
kA(75,1)=1E-6/mpc2nmcf_Vc;
kA(76,1)=1E-3;
kA(77,1)=1E-7/mpc2nmcf_Vc;
kA(78,1)=1E-3; 
kA(79,1)=1;
kA(80,1)=1E-6/mpc2nmcf_Vc;
kA(81,1)=1E-3;
kA(82,1)=.01; 
kA(83,1)=.01; 
kA(84,1)=.01; 
kA(85,1)=0.1;
kA(86,1)=0.1;
kA(87,1)=0;

%% kR **
kR(1,1)=0.001;
kR(2,1)=0.001;
kR(3,1)=0.01;
kR(4,1)=0.001;
kR(5,1)=0.01;
kR(6,1)=0.01;
kR(7,1)=0.001;
kR(8,1)=0.01;
kR(9,1)=0.01;
kR(10,1)=0.01;
kR(11,1)=0.01;
kR(12,1)=0.001;
kR(13,1)=0.001;
kR(14,1)=0.01;
kR(15,1)=0.01;
kR(16,1)=0.01;
kR(17,1)=0.01;
kR(18,1)=0.01;
kR(19,1)=0.01;
kR(20,1)=0.01;
kR(21,1)=0.001;
kR(22,1)=0.01;
kR(23,1)=0.01;
kR(24,1)=0.01;
kR(25,1)=0.001;
kR(26,1)=0.001;
kR(27,1)=0.01;
kR(28,1)=0.01;
kR(29,1)=0.01;
kR(30,1)=0.01;
kR(31,1)=0.001;
kR(32,1)=0.01;
kR(33,1)=0.01;
kR(34,1)=0.01;
kR(35,1)=0.001;
kR(36,1)=0.01;
kR(37,1)=0.01;
kR(38,1)=0.01;
kR(39,1)=0.01;
kR(40,1)=0.01;
kR(41,1)=0.01;
kR(42,1)=0.01;
kR(43,1)=0.001;
kR(44,1)=0.01;
kR(45,1)=0.01;
kR(46,1)=0.01;
kR(47,1)=0.001;
kR(48,1)=0.001;
kR(49,1)=0.01;
kR(50,1)=0.01;
kR(51,1)=0.01;
kR(52,1)=0.01;
kR(53,1)=0.001;
kR(54,1)=0.01;
kR(55,1)=0.01;
kR(56,1)=0.01;
kR(57,1)=0.001;
kR(58,1)=0.01;
kR(59,1)=0.01;
kR(60,1)=0.01;
kR(61,1)=0.01;
kR(62,1)=0.01;
kR(63,1)=0.001;
kR(64,1)=0.01;
kR(65,1)=0.01;
kR(66,1)=0.01;
kR(67,1)=0.001;
kR(68,1)=0.1;
kR(69,1)=0.001;
kR(70,1)=0.1;
kR(71,1)=0.001;
kR(72,1)=0.1;
kR(73,1)=0.05;
kR(74,1)=0.0016;
kR(75,1)=0.01;
kR(76,1)=0.01;
kR(77,1)=0.05;
kR(78,1)=0.0016;
kR(79,1)=0.01;
kR(80,1)=0.01;
kR(81,1)=0.05;
kR(82,1)=0.05;
kR(83,1)=0.01;
kR(84,1)=0.0001;
kR(85,1)=1;
kR(86,1)=0.001;
kR(87,1)=0.001;
kR(88,1)=0.00002;
kR(89,1)=0.01;
kR(90,1)=0.001;
kR(91,1)=0.002;
kR(92,1)=0.001;
kR(93,1)=0.001;
kR(94,1)=0.01;
kR(95,1)=0.01;
kR(96,1)=0;
kR(97,1)=0.01;
kR(98,1)=0;
kR(99,1)=0.1;
kR(100,1)=1;
kR(101,1)=0.1;
kR(102,1)=1;
kR(103,1)=0.1;
kR(104,1)=1;
kR(105,1)=0.001;
kR(106,1)=0.1*10; 
kR(107,1)=0.001;
kR(108,1)=0.1*10;
kR(109,1)=0.001;
kR(110,1)=0.1*10;
kR(111,1)=0.001;
kR(112,1)=0.1*10;
kR(113,1)=0.001;
kR(114,1)=0.1*10;
kR(115,1)=0.001;
kR(116,1)=0.1*10;
kR(117,1)=0.001;
kR(118,1)=0.1*10;
kR(119,1)=0.001;
kR(120,1)=0.1*10;
kR(121,1)=0.001;
kR(122,1)=0.1*10;
kR(123,1)=0.001;
kR(124,1)=0.001;
kR(125,1)=0.001;
kR(126,1)=0.001;
kR(127,1)=0.001;
kR(128,1)=0.001;
kR(129,1)=0.001;
kR(130,1)=0.001;
kR(131,1)=0.001;
kR(132,1)=0.001;
kR(133,1)=0.001;
kR(134,1)=0.001;
kR(135,1)=0.001;
kR(136,1)=0.001;
kR(137,1)=0.001;
kR(138,1)=0.001;
kR(139,1)=0.001;
kR(140,1)=0.001;
kR(141,1)=0.001;
kR(142,1)=0.001;
kR(143,1)=0.001;
kR(144,1)=0.1*10;
kR(145,1)=0.05;
kR(146,1)=0.0016;
kR(147,1)=0.001;
kR(148,1)=0.1*10;
kR(149,1)=0.001;
kR(150,1)=0.00002;
kR(151,1)=3.47E-4;
kR(152,1)=3.12E-4/10;
kR(153,1)=3.47E-4;
kR(154,1)=0.0031;
kR(155,1)=4.9E-4/5;
kR(156,1)=0.0031;
kR(157,1)=2.79E-5/5;
kR(158,1)=0.01;


%% kRP **
td=29;

kRP1(1:td,1)=1;
kRP2(1:td,1)=1;
kRP3(1:td,1)=0.001;
kRP4(1:td,1)=0.001;
kRP5(3:4,1)=0.004667; kRP5([1,2,5:8,11,16],1)=0.001667; kRP5([9,10,12:15,17:25],1)=1.6667E-4; 
kRP5([26,28],1)=7.9309E-5; 
kRP5(27,1)=1.6667E-4;
kRP5(29,1)=1.6667E-4;
kRP6(1:td,1)=1;
kRP7(1:td,1)=1;
kRP8(3:4,1)=8.3711E-4; kRP8([1,2,5:8,11,16],1)=8.5205E-4; kRP8([9,10,12:15,17:25],1)=0.0014; 
kRP8([26,28],1)=7.7E-7; 
kRP8([27,29],1)=3.1955E-5; 
kRP9(1:td,1)=0.001; 
kRP10(1:td,1)=2.6;
kRP11(1:td,1)=0.001; 
kRP12(1:td,1)=2.6;
kRP13(1:td,1)=0.001; 
kRP14(1:td,1)=0.51;
kRP15(1:td,1)=0.001; 
kRP16(1:td,1)=0.07;
kRP17(1:td,1)=0.001; 
kRP18(1:td,1)=0.07;
kRP19(1:td,1)=0.001; 
kRP20(1:td,1)=0.01;
kRP21(1:td,1)=1; 
kRP22(1:td,1)=0.001*1000; 
kRP23(1:td,1)=0.01*1000; 
kRP24(1:td,1)=1*10;
kRP25(1:td,1)=0.001;
kRP26(1:td,1)=0.01*10;
kRP27(1:td,1)=1; 
kRP28(1:td,1)=0.001;
kRP29(1:td,1)=0.01;
kRP30(1:td,1)=1;
kRP28(26:29,1)=kRP28(26:29)*5;
kRP29(26:29,1)=kRP29(26:29)*5;
kRP30(26:29,1)=kRP30(26:29)*5;
kRP31(1:td,1)=0.001; 
kRP32(1:td,1)=0.01; 
kRP33(1:td,1)=1;
kRP34(1:2:16,1)=0.001;
kRP34(2:2:16,1)=0.01;

%% kP **
kP(1,1)=0.001;
kP(2,1)=0.01;
kP(3,1)=0.001;
kP(4,1)=0.01;
kP(5,1)=0.001*100; 
kP(6,1)=0.1*10; 
kP(7,1)=0.001*100; 
kP(8,1)=0.1*10; 
kP(9,1)=0.001*100; 
kP(10,1)=0.01*10; 
kP(11,1)=0;
kP(12,1)=0;
kP(13,1)=0.001*100; 
kP(14,1)=0.1*10;
kP(15,1)=0.1*10; 
kP(16,1)=0.001*100; 
kP(17,1)=0.1*10;
kP(18,1)=0.1*10; 
kP(19,1)=0.001*100; 
kP(20,1)=0.1*10;
kP(21,1)=1*10; 
kP(22,1)=0.001*100; 
kP(23,1)=0.1*10;
kP(24,1)=1*10; 
kP(25,1)=0.001*100;
kP(26,1)=0.1*10;
kP(27,1)=0.5*10; 
kP(28,1)=0.001*100;
kP(29,1)=0.1*10;
kP(30,1)=0.5*10; 
kP(31,1)=0.001*100; 
kP(32,1)=0.001*10; 
kP(33,1)=0.001; 
kP(34,1)=0.1*10; 
kP(35,1)=1;
kP(36,1)=0.001; 
kP(37,1)=0.1*10; 
kP(38,1)=1;
kP(39,1)=0.001; 
kP(40,1)=0.1; 
kP(41,1)=1; 
kP(42,1)=0.001;
kP(43,1)=0.001*100; 
kP(44,1)=0.001*10; 
kP(45,1)=0.013; 
kP(46,1)=0.001;
kP(47,1)=0.1;
kP(48,1)=1;
kP(49,1)=0.01; 
kP(50,1)=0.001;
kP(51,1)=0.1;
kP(52,1)=1;
kP(53,1)=0.01; 
kP(54,1)=0.001; 
kP(55,1)=0.1;
kP(56,1)=1;
kP(57,1)=0.001*20; 
kP(58,1)=0.1*20;
kP(59,1)=1*10; 
kP(60,1)=0.001; 
kP(61,1)=0.1;
kP(62,1)=1;
kP(63,1)=1;
kP(64,1)=0.001; 
kP(65,1)=0.1; 
kP(66,1)=1; 
kP(67,1)=0.001; 
kP(68,1)=0.1; 
kP(69,1)=1; 
kP(70,1)=0.001;
kP(71,1)=0.1;
kP(72,1)=1;
kP(73,1)=0.1*10; 
kP(74,1)=0.011; 
kP(75,1)=0;
kP(76,1)=0.001; 
kP(77,1)=0.1; 
kP(78,1)=1; 
kP(79,1)=0.018*50; 
kP(80,1)=0.011;
kP(81,1)=0.001;
kP(82,1)=0.1;
kP(83,1)=1;
kP(84,1)=0.001;
kP(85,1)=0.1;
kP(86,1)=1;
kP(87,1)=0.001;
kP(88,1)=0.1;
kP(89,1)=1;
kP(90,1)=0.001;
kP(91,1)=0.1;
kP(92,1)=1;
kP(93,1)=0.001;
kP(94,1)=0.1/10; 
kP(95,1)=0.001*1000; 
kP(96,1)=0.1*1000;
kP(97,1)=0.001;
kP(98,1)=0.1;
kP(99,1)=0.001;
kP(100,1)=0.1;
kP(101,1)=1;
kP(102,1)=0.001;
kP(103,1)=0.001;
kP(104,1)=0.1;
kP(105,1)=0.001*10; 
kP(106,1)=0.1*10;
kP(107,1)=10;
kP(108,1)=0.001;
kP(109,1)=0.1;
kP(110,1)=0.001;
kP(111,1)=0.1;
kP(112,1)=0.001; 
kP(113,1)=0.001/10;
kP(114,1)=0.001*50; 
kP(115,1)=0.1*50; 
kP(116,1)=1*10; 
kP(117,1)=0.001*100; 
kP(118,1)=0.001*50; 
kP(119,1)=0.1*50; 
kP(120,1)=1*10; 
kP(121,1)=0.001*10; 
kP(122,1)=0.01*100; 
kP(123,1)=0.01/100; 
kP(124,1)=0.001; 
kP(125,1)=0.1;
kP(126,1)=1;
kP(127,1)=0.01; 
kP(128,1)=60;
kP(129,1)=0.1; 
kP(130,1)=1; 
kP(131,1)=0.01; 
kP(132,1)=0.012; 
kP(133,1)=0.018;
kP(134,1)=0.001*10; 
kP(135,1)=0.1*10;
kP(136,1)=1*1;
kP(137,1)=0.001/10; 
kP(138,1)=0.1;
kP(139,1)=1/10;
kP(140,1)=0.001*100; 
kP(141,1)=0.01;
kP(142,1)=0;
kP(143,1)=0;
kP(144,1)=0;
kP(145,1)=0;
kP(146,1)=0.001; 
kP(147,1)=0.1*10; 
kP(148,1)=0.001; 
kP(149,1)=0.001/10; 
kP(150,1)=0.001*100; 
kP(151,1)=0.1*10;
kP(152,1)=1*10;
kP(153,1)=0.001*10; 
kP(154,1)=0.001*100;
kP(155,1)=0.1*10;
kP(156,1)=1*10;
kP(157,1)=0.001*30; 
kP(158,1)=0.001;
kP(159,1)=0.1;
kP(160,1)=1;
kP(161,1)=0.001;
kP(162,1)=0.001; 
kP(163,1)=0.1; 
kP(164,1)=1; 
kP(165,1)=0.001;
kP(166,1)=0.001;
kP(167,1)=0.0001; 
kP(168,1)=0.001;
kP(169,1)=0.001;
kP(170,1)=0.0001; 
kP(171,1)=0.001; 
kP(172,1)=0.01; 
kP(173,1)=0.0483*10; 
kP(174,1)=0.00001*100; 
kP(175,1)=0.001*100; 
kP(176,1)=0.001*10; 
kP(177,1)=0.001*50; 
kP(178,1)=0.001*100; 
kP(179,1)=0.001*1000; 
kP(180,1)=0.001/100; 
kP(181,1)=0.1; 
kP(182,1)=0.01;
kP(183,1)=0.00001/2; 
kP(184,1)=0.01; 
kP(185,1)=0.0002*2;
kP(186,1)=0.01;
kP(187,1)=0.001; 
kP(188,1)=0.0001; 
kP(189,1)=0.001;
kP(190,1)=0.0001;

%% kDA **
% NONE as these are all transcriptional control mechanisms.

%% kDP **
kDP(1,1)=0;
kDP(2,1)=0;
kDP(3,1)=0;
kDP(4,1)=0;

%% kPA **
kPA(1,1)=0.001;
kPA(2,1)=0.1;
kPA(3,1)=1;
kPA(4,1)=0.001;
kPA(5,1)=0.001;
kPA(6,1)=0.1;
kPA(7,1)=1;
kPA(8,1)=0.001;
kPA(9,1)=0.1;
kPA(10,1)=1;
kPA(11,1)=0.001;

%% kPC **
% NONE as these are all transcriptional control mechanisms.

%% DC **
% NONE as these are all transcriptional control mechanisms.
