# Supplementary material for: A mechanistic pan-cancer pathway model informed by multi-omics data interprets stochastic cell fate responses to drugs and mitogens
Source: PLoS Comput Biol. 2018 Mar 26;14(3):e1005985. doi: 10.1371/journal.pcbi.1005985 (PMC5886578; doi:10.1371/journal.pcbi.1005985)
Supplement: S1 Code — Matlab code needed to run the model, run all simulations included in this paper, and generate all figures. (ZIP) [file pcbi.1005985.s011.zip › code_Pub_Nov2017_FINAL_Revised/RunRandomPopCells.m]

function RunRandomPopCells(numcells,filename,STIM)

cells0=[];
flagD=0;
th=24;
if ~exist('STIM','var')
    STIM=zeros(775,1);
end

for i=1:numcells
    [tout_all,xoutG_all,xoutS_all]=RunModel(flagD,th,STIM,[],[],[],[]);
    C.tout_all=tout_all;
    C.xoutG_all=xoutG_all(end,:);
    C.xoutS_all=xoutS_all(end,:);
    cells0{i}=C;
    disp(i)
end

if exist('filename','var')
    save(filename,'-v7.3','cells0');
else
    save('RandomPopCells.mat','-v7.3','cells0');
end
